# Supplementary material for: Required Gene Set for Autotrophic Growth of Clostridium autoethanogenum
Source: Appl Environ Microbiol. 2022 Mar 14;88(7):e02479-21. doi: 10.1128/aem.02479-21 (PMC9004356; doi:10.1128/aem.02479-21)
Supplement: Supplemental file 1 — Table S1. Download aem.02479-21-s0002.xlsx, XLSX file, 0.3 MB [file aem.02479-21-s0002.xlsx]

## Sheet: Sheet1
Woods et al. 2022
Supplementary Table S1: Predicted essentiality status and insertion index in heterotrophic (rich media) and autotrophic (minimal media + CO). The insertion index is calculated from the number of transposon-insertion reads in that gene divided by the gene length in base pairs. All genes are allocated as non-essential, essential, or "-". The "-" means that we are ambivalent about the essentiality s…
Gene_name	heterotrophic	autotrophic	Insertion_index_heterotrophic	Unique_insertions_heterotrophic	Insertion_index_autotrophic	Unique_insertions_autotrophic	Description	Notes
CLAU_0001	Non-essential	Non-essential	0.0160428	3	0.00534759	1	TOBE domain-containing protein
CLAU_0002	Non-essential	Non-essential	0.0300429	7	0.00858369	2	Transcriptional regulator LysR family
CLAU_0003	Non-essential	Non-essential	0.0216346	9	0.00961539	4	OsmC-like peroxiredoxin
CLAU_0004	Non-essential	Non-essential	0.0330296	29	0.0205011	18	Glyoxylate reductase
pepT1	Non-essential	Non-essential	0.0235294	26	0.00904977	10	Peptidase T
CLAU_0006	Non-essential	Non-essential	0.0275804	66	0.014626	35	Transcriptional regulator LuxR family
pepT2	Non-essential	Non-essential	0.0217195	24	0.00904977	10	Peptidase T
CLAU_0008	Non-essential	Non-essential	0.0110619	15	0.00368732	5	Amino acid permease
CLAU_0009	Non-essential	Non-essential	0.0427632	26	0.0263158	16	hypothetical protein
CLAU_0010	Non-essential	Non-essential	0.0212373	23	0.0166205	18	putative signaling protein
CLAU_0011	Non-essential	Non-essential	0.0155039	8	0.0116279	6	NADPH-dependent FMN reductase
CLAU_0012	Non-essential	Non-essential	0.0181818	11	0.00330578	2	Hypothetical protein
CLAU_0013	Non-essential	Non-essential	0.0187354	16	0.00702576	6	Transmembrane permease
CLAU_0014	Non-essential	Non-essential	0.00543478	1	0.00543478	1	Transcriptional regulator XRE family
CLAU_0015	Non-essential	Non-essential	0.0338983	12	0.0141243	5	Hypothetical protein
CLAU_0016	Non-essential	Non-essential	0.0102249	5	0.00817996	4	Transcriptional regulator MarR family
CLAU_0017	Non-essential	Non-essential	0.031401	13	0.0120773	5	Ferric uptake regulator Fur family
CLAU_0018	Non-essential	Non-essential	0.0141844	10	0.0070922	5	Phenazine biosynthesis protein PhzF family
CLAU_0019	Non-essential	Non-essential	0.0224439	18	0.0149626	12	EamA-like transporter family membrane protein
CLAU_0020	Non-essential	Non-essential	0.0260047	22	0.0118203	10	Hypothetical protein
CLAU_0021	Non-essential	Non-essential	0.0205696	13	0.0126582	8	Two component transcriptional regulator winged helix family
CLAU_0022	Non-essential	Non-essential	0.030597	41	0.0164179	22	Integral membrane sensor signal transduction histidine kinase
CLAU_0023	Non-essential	Non-essential	0.0227828	28	0.012205	15	Hypothetical protein
CLAU_0024	Non-essential	Non-essential	0.00966184	6	0.00805153	5	Rubredoxin domain-containing protein
CLAU_0025	Non-essential	Non-essential	0.0148936	7	0.0106383	5	Ferritin
CLAU_0026	Non-essential	Non-essential	0.0335196	6	0.0167598	3	Cold-shock DNA-binding domain protein
CLAU_0027	Non-essential	Non-essential	0.0216216	16	0.0121622	9	NUDIX hydrolase
CLAU_0028	Non-essential	Non-essential	0.014218	3	0.00947867	2	Hypothetical protein
CLAU_0029	Non-essential	Non-essential	0.0152905	5	0.0030581	1	Coat F domain protein
CLAU_0030	Non-essential	Non-essential	0.0234375	24	0.0107422	11	Alcohol dehydrogenase
CLAU_0031	Non-essential	Non-essential	0.03125	6	0.015625	3	Spore coat protein
CLAU_0032	Non-essential	Non-essential	0.025641	7	0.010989	3	Coat F domain protein
CLAU_0033	Essential	-	0.00456621	2	0.00228311	1	Flavodoxin
CLAU_0034	Non-essential	Essential	0.00558659	1	0	0	Cold-shock DNA-binding domain protein
CLAU_0035	Non-essential	Non-essential	0.0150659	16	0.0094162	10	Aminotransferase
CLAU_0036	Non-essential	Non-essential	0.021137	29	0.0123907	17	Transcriptional regulator GntR family with aminotransferase domain-containing protein
CLAU_0037	Non-essential	Non-essential	0.0155317	13	0.00955794	8	Membrane metallo-peptidase (Zn dependent) M50 family
CLAU_0038	Non-essential	Non-essential	0.013468	4	0.00673401	2	Vesicle tethering protein
CLAU_0039	Non-essential	Non-essential	0.024787	32	0.0185902	24	Histidine kinase
CLAU_0040	Non-essential	Non-essential	0.0160256	10	0.00641026	4	Two component transcriptional regulator winged helix family
CLAU_0041	Non-essential	Non-essential	0.0183486	12	0.00917431	6	Heme-transporting ATPase
CLAU_0042	Non-essential	Non-essential	0.0160075	17	0.0112994	12	ABC-type transporter-like membrane protein
CLAU_0043	Non-essential	Non-essential	0.0344108	33	0.0198123	19	Glycosyl transferase group 1
CLAU_0044	Non-essential	Non-essential	0.0175824	16	0.00769231	7	Hypothetical protein
CLAU_0045	Non-essential	Non-essential	0.0274621	29	0.0123106	13	Glycosyl transferase group 1
CLAU_0046	Non-essential	Non-essential	0.0274841	13	0.0190275	9	Rubrerythrin
CLAU_0047	Non-essential	Non-essential	0.0133333	9	0.00740741	5	Motility protein B N-terminal domain-containing protein
CLAU_0048	Non-essential	Non-essential	0.0182328	13	0.00981767	7	MotA/TolQ/ExbB proton channel
CLAU_0049	Non-essential	Non-essential	0.00720165	7	0.00308642	3	Hypothetical protein
CLAU_0050	Non-essential	Non-essential	0.0197133	22	0.00985663	11	Major facilitator superfamily MFS_1
CLAU_0051	Non-essential	Non-essential	0.0189613	23	0.0115416	14	putative signal transduction protein
CLAU_0052	Non-essential	Non-essential	0.042654	18	0.014218	6	Response regulator receiver protein
CLAU_0053	Non-essential	Non-essential	0.0211538	22	0.0144231	15	PAS/PAC sensor signal transduction histidine kinase
htpG	Non-essential	Non-essential	0.0183649	31	0.0112559	19	Chaperone protein htpG
CLAU_0055	Non-essential	Non-essential	0.0285459	32	0.015165	17	Amino acid permease
CLAU_0056	Non-essential	Non-essential	0.0126743	10	0.00760456	6	Transcriptional regulator LysR family
CLAU_0057	Non-essential	Non-essential	0.0216216	16	0.0108108	8	Hypothetical protein
CLAU_0058	Non-essential	Non-essential	0.0220713	13	0.0135823	8	Two component transcriptional regulator winged helix family
CLAU_0059	Non-essential	Non-essential	0.0356313	46	0.0232378	30	Integral membrane sensor signal transduction histidine kinase
CLAU_0060	Non-essential	Non-essential	0.0238569	12	0.0119284	6	YbaK/prolyl-tRNA synthetase associated region
CLAU_0061	Non-essential	Non-essential	0.041721	32	0.0221643	17	Transcriptional regulator AraC family
CLAU_0062	Non-essential	Non-essential	0.0165877	7	0.00473934	2	Glyoxalase-like protein
CLAU_0063	Non-essential	Non-essential	0.0225564	27	0.0142022	17	Glycoside hydrolase family 18
CLAU_0064	Non-essential	Non-essential	0.0114035	13	0.00526316	6	Serine dehydratase
CLAU_0065	Non-essential	Non-essential	0.0230089	13	0.0123894	7	Transcriptional regulator GntR family
CLAU_0066	Non-essential	Non-essential	0.0175439	9	0.00584795	3	LemA family protein
CLAU_0067	Non-essential	Non-essential	0.0127119	9	0.00847458	6	putative TPM domain-containing protein
CLAU_0068	Non-essential	Non-essential	0.0332681	17	0.0176125	9	Phage integrase family protein
CLAU_0069	Non-essential	Non-essential	0.00992556	4	0.00248139	1	Transcriptional regulator MerR family
CLAU_0070	Non-essential	Non-essential	0.0139485	13	0.00643777	6	NAD-dependent epimerase/dehydratase
CLAU_0071	Non-essential	Non-essential	0.0258732	20	0.0103493	8	ATP-binding region ATPase domain protein
CLAU_0072	Non-essential	Non-essential	0.02	16	0.00875	7	hypothetical protein
CLAU_0073	Non-essential	Non-essential	0.0252525	15	0.016835	10	RelA/SpoT domain protein
CLAU_0074	Non-essential	Non-essential	0.0204759	37	0.00940786	17	Methyl-accepting chemotaxis sensory transducer with Cache sensor
CLAU_0075	Non-essential	Non-essential	0.0238394	19	0.0112923	9	ADP-ribosyl-(dinitrogen reductase) hydrolase
CLAU_0076	Non-essential	Non-essential	0.0256082	20	0.0140845	11	3-oxoacyl-(acyl-carrier-protein) reductase
CLAU_0077	Non-essential	Non-essential	0.016632	8	0.00623701	3	FMN-dependent nitroreductase
CLAU_0078	Non-essential	Non-essential	0.0178926	9	0.00994036	5	Hypothetical protein
CLAU_0079	Non-essential	Non-essential	0.0357143	6	0.0119048	2	Hypothetical protein
CLAU_0080	Non-essential	Non-essential	0.0155039	8	0.00193798	1	4Fe-4S ferredoxin iron-sulpur binding domain-containing protein
CLAU_0081	Non-essential	Non-essential	0.0144642	22	0.00394477	6	Molybdopterin oxidoreductase
CLAU_0082	Non-essential	Non-essential	0.0136986	5	0.00821918	3	Nitrate reductase
CLAU_0083	Non-essential	Non-essential	0.0147783	3	0.00492611	1	Thiamine S protein
CLAU_0084	Non-essential	Non-essential	0.00811688	5	0.00324675	2	UBA/THIF-type NAD/FAD binding protein
CLAU_0085	Non-essential	Non-essential	0.0141844	10	0.00851064	6	Iron-chelate-transporting ATPase
CLAU_0086	Non-essential	Non-essential	0.0213904	20	0.0149733	14	ABC-type transporter integral membrane subunit
CLAU_0087	Non-essential	Non-essential	0.0142712	14	0.0101937	10	ABC-type transporter periplasmic subunit
CLAU_0088	Non-essential	Non-essential	0.0168067	4	0.00840336	2	Hypothetical protein
CLAU_0089	Non-essential	Non-essential	0.0255786	42	0.0200974	33	Aldehyde ferredoxin oxidoreductase
CLAU_0090	Non-essential	Non-essential	0.0339685	41	0.0223695	27	PAS modulated sigma54 specific transcriptional regulator Fis family
CLAU_0091	Non-essential	Non-essential	0.0192982	33	0.0146199	25	Sigma-54 specific transcriptional regulator with PAS/PAC sensor Fis family
CLAU_0092	Non-essential	Non-essential	0.0183727	14	0.00918635	7	PBP domain-containing protein
CLAU_0093	Non-essential	Non-essential	0.026936	16	0.020202	12	ABC-type transporter integral membrane subunit
CLAU_0094	Non-essential	Non-essential	0.0125984	8	0.00944882	6	Phosphate-transporting ATPase
CLAU_0095	Non-essential	Non-essential	0.027027	30	0.0108108	12	Molybdenum co-factor synthesis domain-containing protein
CLAU_0096	Non-essential	Non-essential	0.0192084	33	0.00640279	11	Molybdenum co-factor synthesis domain-containing protein
CLAU_0097	Non-essential	Non-essential	0.00771208	3	0.00771208	3	MOSC domain-containing protein
CLAU_0098	Non-essential	Non-essential	0.025974	24	0.0162338	15	Sigma-54 specific transcriptional regulator Fis family
CLAU_0099	Non-essential	Non-essential	0.0219245	36	0.0121803	20	Aldehyde ferredoxin oxidoreductase
CLAU_0100	Non-essential	Non-essential	0.00985222	2	0.00985222	2	Thiamine S protein
CLAU_0101	Non-essential	Non-essential	0.00484653	3	0.00323102	2	UBA/THIF-type NAD/FAD binding protein
CLAU_0102	Non-essential	Non-essential	0.019918	34	0.0128881	22	Sigma-54 specific transcriptional regulator Fis family
CLAU_0103	Non-essential	Non-essential	0.0148883	6	0.00248139	1	DNA-binding domain excisionase family protein
CLAU_0104	Non-essential	Non-essential	0.0231362	18	0.00899743	7	hypothetical protein
nfo	Non-essential	Non-essential	0.0185644	15	0.0111386	9	Deoxyribonuclease IV (phage-T(4)-induced)
CLAU_0106	Non-essential	Non-essential	0.0251889	60	0.0138539	33	Penicillin-binding protein transpeptidase
CLAU_0107	Non-essential	Non-essential	0.012366	15	0.00741962	9	Hydrogenase large subunit domain protein
CLAU_0108	Non-essential	Non-essential	0.026383	31	0.0144681	17	hypothetical protein
CLAU_0109	Non-essential	Non-essential	0.0254777	28	0.0127389	14	Nuclease SbcCD D subunit
CLAU_0110	Non-essential	Non-essential	0.0193897	61	0.0101716	32	putative ABC transporter
CLAU_0111	Non-essential	Non-essential	0.0124309	9	0.00552486	4	Electron transfer flavoprotein alpha/beta-subunit
CLAU_0112	Non-essential	Non-essential	0.0211111	19	0.0133333	12	Electron transfer flavoprotein alpha/beta-subunit
CLAU_0113	Non-essential	Non-essential	0.0134175	17	0.00710339	9	D-lactate dehydrogenase (cytochrome)
CLAU_0114	Non-essential	Non-essential	0.013431	11	0.010989	9	2-dehydropantoate 2-reductase
CLAU_0115	Non-essential	Non-essential	0.023175	40	0.00926999	16	Hydrogenase large subunit domain protein
CLAU_0116	Non-essential	Non-essential	0.0224586	19	0.0200946	17	Auxin efflux carrier
ilvC1	Non-essential	Non-essential	0.0164294	15	0.00547645	5	Ketol-acid reductoisomerase
ilvD	Non-essential	Non-essential	0.0187416	28	0.00334672	5	Dihydroxy-acid dehydratase
CLAU_0119	Non-essential	Non-essential	0.0241379	35	0.0131034	19	Acetolactate synthase biosynthetic type large subunit
CLAU_0120	Non-essential	Non-essential	0.0162791	7	0.00930233	4	Acetolactate synthase small subunit
CLAU_0121	Non-essential	Non-essential	0.0124481	3	0.0124481	3	Hypothetical protein
CLAU_0122	Non-essential	Non-essential	0.0101925	18	0.00509626	9	Biotin carboxylase
CLAU_0123	Non-essential	Non-essential	0.0154291	16	0.0106075	11	Transcriptional regulator PucR family
CLAU_0124	Non-essential	Non-essential	0.0155229	19	0.0114379	14	(S)-3-amino-2-methylpropionate transaminase
CLAU_0125	Non-essential	Non-essential	0.0146727	13	0.00902934	8	Urea carboxylase
CLAU_0126	Non-essential	Non-essential	0.00790068	7	0.00451467	4	Urea carboxylase
CLAU_0127	Non-essential	Essential	0.010101	2	0	0	Biotin/lipoyl attachment domain-containing protein
CLAU_0128	Non-essential	Non-essential	0.0130058	9	0.0101156	7	LamB/YcsF family protein
CLAU_0129	Non-essential	Non-essential	0.0225734	10	0.0180587	8	hypothetical protein
CLAU_0130	Non-essential	Non-essential	0.0211161	28	0.0120664	16	Sodium/proline symporter
CLAU_0131	Non-essential	Non-essential	0.0192308	9	0.0128205	6	hypothetical protein
CLAU_0132	Non-essential	Non-essential	0.0217391	5	0.00434783	1	Hypothetical protein
CLAU_0133	Non-essential	Non-essential	0.0275974	34	0.0146104	18	Sugar (Glycoside-Pentoside-Hexuronide) transporter
CLAU_0134	Non-essential	Non-essential	0.0177936	10	0.0124555	7	Cobalamin B12-binding domain protein
CLAU_0135	Non-essential	Non-essential	0.026026	26	0.016016	16	Uroporphyrinogen decarboxylase (URO-D)
CLAU_0136	Non-essential	Non-essential	0.0145773	15	0.00874636	9	Uroporphyrinogen decarboxylase (URO-D)
CLAU_0137	Essential	-	0.00175439	3	0.000584795	1	PTS system fructose subfamily IIC subunit
CLAU_0138	Essential	-	0	0	0	0	1-phosphofructokinase
CLAU_0139	Essential	-	0.00444444	3	0.00296296	2	Transcriptional regulator DeoR family
CLAU_0140	Essential	-	0.00139082	1	0	0	Dihydropteroate synthase
CLAU_0141	Non-essential	Non-essential	0.0228385	14	0.0114193	7	hypothetical protein
CLAU_0142	Non-essential	Non-essential	0.0236794	13	0.0127505	7	Cobalamin synthesis protein P47K
CLAU_0143	Non-essential	Non-essential	0.0171569	7	0.00490196	2	Hypothetical protein
CLAU_0144	Non-essential	Non-essential	0.014	7	0.006	3	hypothetical protein
CLAU_0145	Non-essential	Non-essential	0.0176991	10	0.0123894	7	Methionine synthase
CLAU_0146	Non-essential	Non-essential	0.0209581	21	0.0139721	14	Uroporphyrinogen decarboxylase (URO-D)
CLAU_0147	Essential	-	0.00417246	3	0.00278164	2	Dihydropteroate synthase
CLAU_0148	Non-essential	Non-essential	0.0159292	9	0.00884956	5	Methionine synthase
CLAU_0149	Non-essential	Non-essential	0.0159681	16	0.00898204	9	Uroporphyrinogen decarboxylase (URO-D)
CLAU_0150	Non-essential	Non-essential	0.0281606	47	0.0119832	20	putative ferredoxin
CLAU_0151	Non-essential	Non-essential	0.0293066	41	0.0185847	26	putative transcriptional regulator PucR family
CLAU_0152	Non-essential	Non-essential	0.008726	5	0.0017452	1	Methionine synthase
CLAU_0153	Non-essential	Non-essential	0.0223097	17	0.0131234	10	Purine nucleoside phosphorylase I inosine and guanosine-specific
infC1	Non-essential	Non-essential	0.0149573	7	0.00641026	3	Translation initiation factor IF-3
CLAU_0155	Non-essential	Non-essential	0.0215569	18	0.00239521	2	Response regulator receiver protein
CLAU_0156	Non-essential	Non-essential	0.0144681	17	0.00765957	9	Histidine kinase
CLAU_0157	Non-essential	Non-essential	0.0118044	14	0.00337268	4	Sodium:dicarboxylate symporter
CLAU_0158	Non-essential	Non-essential	0.0376794	63	0.0245215	41	Amino acid permease
CLAU_0159	Non-essential	Non-essential	0.0260476	23	0.0124575	11	Glucokinase
CLAU_0160	Non-essential	Non-essential	0.025641	9	0.025641	9	Hypothetical protein
CLAU_0161	Non-essential	Non-essential	0.0196078	7	0.0140056	5	Hypothetical protein
CLAU_0162	Non-essential	Non-essential	0.0217654	18	0.0133011	11	Patatin
cysS1	Non-essential	Non-essential	0.0164706	21	0.0101961	13	Cysteinyl-tRNA ligase
CLAU_0164	Non-essential	Non-essential	0.0187032	15	0.0112219	9	Ion transport 2 domain protein
CLAU_0165	Non-essential	Non-essential	0.0175439	10	0.00701754	4	HutD-family protein
CLAU_0166	Non-essential	Non-essential	0.0169584	31	0.0125821	23	Diguanylate cyclase and metal dependent phosphohydrolase
CLAU_0167	Non-essential	Non-essential	0.0160428	3	0.0106952	2	hypothetical protein
CLAU_0168	Non-essential	Non-essential	0.0103226	8	0.00645161	5	Hypothetical protein
CLAU_0169	Non-essential	Non-essential	0.00925926	4	0.00694444	3	Stage V sporulation protein AC
CLAU_0170	Non-essential	Non-essential	0.0133333	12	0.00888889	8	Stage V sporulation protein AD
CLAU_0171	Non-essential	Non-essential	0.0219436	7	0.0031348	1	Stage V sporulation protein AE
CLAU_0172	Essential	-	0	0	0	0	hypothetical protein
CLAU_0173	Non-essential	Non-essential	0.021097	15	0.00562588	4	Estradiol 17-beta-dehydrogenase
CLAU_0174	Essential	-	0	0	0	0	hypothetical protein
CLAU_0175	Non-essential	Non-essential	0.0115741	10	0.00462963	4	CoA-substrate-specific enzyme activase
CLAU_0176	Non-essential	Non-essential	0.016178	16	0.0111223	11	Hypothetical protein
CLAU_0177	Non-essential	Non-essential	0.0259259	21	0.0148148	12	Hypothetical protein
CLAU_0178	Essential	-	0.00224972	2	0.00112486	1	Integrase family protein
CLAU_0179	Non-essential	Non-essential	0.005291	2	0.0026455	1	Hypothetical protein
lexA	Essential	-	0.00179533	1	0	0	SOS-response transcriptional repressor lexA
dinB	Non-essential	Non-essential	0.00914077	10	0.00457038	5	DNA polymerase IV
CLAU_0182	Non-essential	Non-essential	0.00735294	3	0.00735294	3	Transcriptional regulator AsnC family
CLAU_0183	Non-essential	Non-essential	0.017316	16	0.012987	12	Uroporphyrinogen decarboxylase (URO-D)
CLAU_0184	Non-essential	Non-essential	0.0206186	20	0.0113402	11	Uroporphyrinogen decarboxylase (URO-D)
CLAU_0185	Non-essential	Essential	0.020202	12	0	0	Methionine synthase
CLAU_0186	Non-essential	Non-essential	0.00917431	3	0.00917431	3	Hypothetical protein
CLAU_0187	Non-essential	Non-essential	0.0245902	3	0.00819672	1	Hypothetical protein
CLAU_0188	Non-essential	Non-essential	0.0231884	24	0.0125604	13	2-hydroxyglutaryl-CoA dehydratase D-component
CLAU_0189	Non-essential	Non-essential	0.0197505	19	0.00935551	9	Uroporphyrinogen decarboxylase (URO-D)
CLAU_0190	Non-essential	Non-essential	0.00995851	12	0.00829875	10	General substrate transporter
CLAU_0191	Non-essential	Non-essential	0.010772	6	0.005386	3	Hypothetical protein
CLAU_0192	Non-essential	Non-essential	0.0124275	15	0.004971	6	General substrate transporter
CLAU_0193	Non-essential	Non-essential	0.0289855	12	0.00724638	3	YbaK/prolyl-tRNA synthetase associated region
CLAU_0194	Non-essential	Non-essential	0.00476191	4	0.00476191	4	Hypothetical protein
CLAU_0195	Non-essential	Non-essential	0.0115607	2	0.00578035	1	Hypothetical protein
CLAU_0196	Non-essential	Non-essential	0.0169082	7	0.0144928	6	Uroporphyrinogen decarboxylase (URO-D)
CLAU_0197	Non-essential	Non-essential	0.00934066	17	0.00659341	12	2
CLAU_0198	Essential	-	0.00260643	3	0	0	Methionine gamma-lyase
hfq	Non-essential	Non-essential	0.0319635	7	0.0182648	4	RNA chaperone hfq
miaA	Essential	-	0.00355872	3	0	0	TRNA dimethylallyltransferase
mutL	Non-essential	Non-essential	0.00971463	16	0.00425015	7	DNA mismatch repair protein mutL
mutS1	Non-essential	Non-essential	0.0220008	53	0.014944	36	DNA mismatch repair protein mutS
miaB	Non-essential	Non-essential	0.00578512	7	0.00165289	2	(Dimethylallyl)adenosine tRNA methylthiotransferase miaB
CLAU_0204	Non-essential	Non-essential	0.043038	17	0.0303797	12	Hypothetical protein
CLAU_0205	Non-essential	Non-essential	0.0178069	19	0.0121837	13	putative transcriptional regulator GntR family
CLAU_0206	Non-essential	Non-essential	0.035461	5	0.0141844	2	Hypothetical protein
CLAU_0207	Non-essential	Non-essential	0.0139147	15	0.00556586	6	Aspartate transaminase
CLAU_0208	Non-essential	Non-essential	0.03625	29	0.015	12	GCN5-related N-acetyltransferase
speH	Non-essential	Non-essential	0.0058309	2	0.00874636	3	S-adenosylmethionine decarboxylase proenzyme
CLAU_0210	Non-essential	Non-essential	0.00986651	17	0.00174115	3	4-hydroxy-3-methylbut-2-enyl diphosphate reductase
cmk	Non-essential	Non-essential	0.015	9	0.005	3	Cytidylate kinase
CLAU_0212	Non-essential	Non-essential	0.0199095	22	0.00995475	11	HI0933 family protein
CLAU_0213	Non-essential	Essential	0.00887199	7	0.00126743	1	Transcriptional regulator RpiR family
CLAU_0214	Non-essential	Non-essential	0.029549	19	0.0186625	12	Pseudouridine synthase Rsu
CLAU_0215	Essential	-	0.00158604	2	0	0	Glycosyl transferase
CLAU_0216	Non-essential	Non-essential	0.0152672	8	0.00572519	3	Selenium metabolism protein YedF
CLAU_0217	Non-essential	Non-essential	0.0266312	20	0.011984	9	Omega-amidase
CLAU_0218	Non-essential	Non-essential	0.0190896	13	0.0146843	10	UBA/THIF-type NAD/FAD binding protein
mobA	Non-essential	Essential	0.0128913	7	0	0	Molybdopterin-guanine dinucleotide biosynthesis protein A
hutG	Non-essential	Non-essential	0.0130719	12	0.0043573	4	Formimidoylglutamase
CLAU_0221	Non-essential	Non-essential	0.0256125	46	0.0122494	22	Methyl-accepting chemotaxis sensory transducer with Cache sensor
CLAU_0222	Non-essential	Non-essential	0.0138889	8	0.00868056	5	Formiminotransferase-cyclodeaminase
CLAU_0223	Non-essential	Non-essential	0.0205696	26	0.0134494	17	Amino acid permease
hutH	Non-essential	Non-essential	0.0131195	18	0.00728863	10	Histidine ammonia-lyase
hutI	Non-essential	Non-essential	0.0141718	16	0.00797166	9	Imidazolonepropionase
hutU	Non-essential	Non-essential	0.016977	31	0.00711939	13	Urocanate hydratase
CLAU_0227	Non-essential	Non-essential	0.0267399	73	0.0168498	46	Transcriptional regulator
CLAU_0228	Non-essential	Non-essential	0.0136139	11	0.00742574	6	Glutamate formiminotransferase/Formimidoyltetrahydrofolate cyclodeaminase
argD	Non-essential	Non-essential	0.0170455	18	0.00757576	8	Acetylornithine/succinyldiaminopimelate aminotransferase
argB	Non-essential	Non-essential	0.0272727	21	0.012987	10	Acetylglutamate kinase
argJ	Non-essential	Non-essential	0.0127389	14	0.00545951	6	Arginine biosynthesis bifunctional protein ArgJ family
argC	Non-essential	Non-essential	0.0171674	16	0.00858369	8	N-acetyl-gamma-glutamyl-phosphate reductase
CLAU_0233	Non-essential	Non-essential	0.024666	72	0.0140459	41	SNF2 helicase associated domain protein
CLAU_0234	Non-essential	Non-essential	0.016	8	0.012	6	Hemerythrin HHE cation binding domain protein
CLAU_0235	Non-essential	Non-essential	0.0165094	21	0.00707547	9	D-lactate dehydrogenase (cytochrome)
CLAU_0236	Non-essential	Non-essential	0.0229568	25	0.0183655	20	Electron transfer flavoprotein alpha/beta-subunit
CLAU_0237	Non-essential	Non-essential	0.021097	15	0.0126582	9	Electron transfer flavoprotein alpha/beta-subunit
CLAU_0238	Non-essential	Non-essential	0.0139373	16	0.00522648	6	hypothetical protein
CLAU_0239	Non-essential	Non-essential	0.0109091	15	0.008	11	L-lactate transport
CLAU_0240	Non-essential	Non-essential	0.0174603	11	0.00634921	4	Regulatory protein GntR with HTH domain
CLAU_0241	Non-essential	Non-essential	0.0318258	19	0.0284757	17	Hypothetical protein
CLAU_0242	Non-essential	Non-essential	0.0107034	7	0.00458716	3	HAD-superfamily subfamily IB hydrolase TIGR01490
CLAU_0243	Essential	-	0	0	0	0	FeoA family protein
CLAU_0244	Non-essential	Non-essential	0.0144563	23	0.00502828	8	Ferrous iron transport protein B
CLAU_0245	Non-essential	Non-essential	0.0273973	4	0.0205479	3	Hypothetical protein
CLAU_0246	Non-essential	Non-essential	0.0234604	8	0.0146628	5	CBS domain-containing protein
CLAU_0247	Non-essential	Non-essential	0.0139082	10	0.00834492	6	Hypothetical protein
argS	Essential	-	0.00327654	5	0	0	Arginyl-tRNA synthetase
CLAU_0249	Non-essential	Non-essential	0.00787402	7	0.00449944	4	UDP-glucose 4-epimerase
CLAU_0250	Non-essential	Non-essential	0.0226904	28	0.012966	16	N-acyl-D-glutamate deacylase
CLAU_0251	Non-essential	Non-essential	0.0216495	21	0.00824742	8	Bacterial extracellular solute-binding protein
CLAU_0252	Non-essential	Non-essential	0.0267229	19	0.0154712	11	ABC-type transporter integral membrane subunit
CLAU_0253	Non-essential	Non-essential	0.0242656	19	0.0166028	13	ABC-type transporter integral membrane subunit
potA	Non-essential	Non-essential	0.0179641	18	0.00998004	10	Spermidine/putrescine ABC transporter ATP-binding protein
CLAU_0255	Non-essential	Non-essential	0.0211765	27	0.0133333	17	Membrane-flanked domain DUF304
CLAU_0256	Non-essential	Non-essential	0.043379	19	0.0251142	11	Membrane-flanked domain DUF304
CLAU_0257	Non-essential	Non-essential	0.015873	4	0.00793651	2	Transcriptional regulator ArsR family
CLAU_0258	Non-essential	Non-essential	0.015873	13	0.00488401	4	Glycerophosphoryl diester phosphodiesterase family
CLAU_0259	Non-essential	Non-essential	0.0263158	4	0.0131579	2	Hypothetical protein
CLAU_0260	Non-essential	Non-essential	0.0227618	30	0.0144158	19	Amino acid permease-associated region
CLAU_0261	Non-essential	Non-essential	0.0256254	42	0.0103722	17	DNA mismatch repair MutS domain-containing protein
CLAU_0262	Non-essential	Non-essential	0.0154242	6	0.00514139	2	Hemerythrin-like metal-binding protein
CLAU_0263	Non-essential	Non-essential	0.0366972	12	0.0244648	8	hypothetical protein
CLAU_0264	Non-essential	Non-essential	0.0135593	4	0.00677966	2	Hypothetical protein
CLAU_0265	Essential	-	0	0	0	0	Small acid-soluble spore protein alpha/beta type
CLAU_0266	Non-essential	Non-essential	0.015873	12	0.00132275	1	PHP domain protein
CLAU_0267	Non-essential	Non-essential	0.0174465	22	0.00793021	10	Peptidase M18 aminopeptidase I
CLAU_0268	Non-essential	Non-essential	0.0235849	20	0.0141509	12	Peptidase M29 aminopeptidase II
CLAU_0269	Non-essential	Non-essential	0.0230263	14	0.0197368	12	AroM family protein
CLAU_0270	Non-essential	Non-essential	0.0178571	15	0.00595238	5	hypothetical protein
CLAU_0271	Non-essential	Non-essential	0.0196484	19	0.00930713	9	hypothetical protein
CLAU_0272	Non-essential	Non-essential	0.0222222	32	0.0152778	22	Oligopeptide transporter OPT superfamily protein
CLAU_0273	Non-essential	Non-essential	0.0272665	40	0.0170416	25	Transcriptional regulator PucR family
CLAU_0274	Non-essential	Non-essential	0.0248227	21	0.0153664	13	Mg2 transporter protein CorA family protein
CLAU_0275	Non-essential	Non-essential	0.0162602	8	0.00609756	3	5-formyltetrahydrofolate cyclo-ligase
hprK	Non-essential	Non-essential	0.0241255	20	0.00241254	2	HPr kinase
CLAU_0277	Non-essential	Non-essential	0.0121212	2	0.00606061	1	UPF0291 protein
CLAU_0278	Non-essential	Essential	0.00671141	1	0	0	Sporulation stage 0 Spo0E-like regulatory phosphatase
CLAU_0279	Non-essential	Non-essential	0.0160494	13	0.00987654	8	Arginase
CLAU_0280	Non-essential	Non-essential	0.0151086	16	0.00944287	10	Beta-lactamase domain protein
CLAU_0281	Non-essential	Non-essential	0.0246496	51	0.017883	37	putative ATPase
def1	Non-essential	Non-essential	0.0141509	6	0.0212264	9	Peptide deformylase
CLAU_0283	Non-essential	Essential	0.00840336	1	0	0	ABC-type transporter ATP-binding protein
CLAU_0284	Non-essential	Non-essential	0.0382166	6	0.0127389	2	Hypothetical protein
CLAU_0285	Non-essential	Non-essential	0.0216216	8	0.0189189	7	Response regulator receiver protein
CLAU_0286	Non-essential	Non-essential	0.0430108	12	0.0358423	10	Hypothetical protein
CLAU_0287	Non-essential	Non-essential	0.0272374	42	0.0188067	29	Radical SAM protein
CLAU_0288	Non-essential	Non-essential	0.0576923	27	0.034188	16	Hypothetical protein
CLAU_0289	Non-essential	Non-essential	0.0220472	14	0.0173228	11	Phospholipase C/P1 nuclease
CLAU_0290	Non-essential	Non-essential	0.0314092	37	0.0237691	28	Hypothetical protein
CLAU_0291	Non-essential	Non-essential	0.015748	8	0.00984252	5	Ferritin-like protein
CLAU_0292	Non-essential	Non-essential	0.0190871	23	0.0141079	17	Stage V sporulation protein B
ribH	Non-essential	Non-essential	0.00961539	4	0.0120192	5	6
ribBA	Non-essential	Non-essential	0.0202578	22	0.0101289	11	3
CLAU_0295	Non-essential	Non-essential	0.0237691	14	0.0101868	6	Riboflavin synthase alpha subunit
CLAU_0296	Non-essential	Non-essential	0.00992064	10	0.00496032	5	Riboflavin biosynthesis protein RibD
CLAU_0297	Non-essential	Non-essential	0.0221328	33	0.0127431	19	Methyl-accepting chemotaxis sensory transducer
CLAU_0298	Non-essential	Non-essential	0.0383747	17	0.0158014	7	CheW protein
CLAU_0299	Non-essential	Non-essential	0.0173378	31	0.0100671	18	CheA signal transduction histidine kinase
CLAU_0300	Non-essential	Non-essential	0.00917431	3	0.0030581	1	Response regulator receiver protein
CLAU_0301	Non-essential	Non-essential	0.0213904	4	0.00534759	1	Molybdenum-pterin binding protein
CLAU_0302	Non-essential	Non-essential	0.0354536	34	0.0218978	21	Fe(3+)-transporting ATPase
CLAU_0303	Non-essential	Non-essential	0.0145396	9	0.00161551	1	Molybdate ABC transporter inner membrane subunit
CLAU_0304	Non-essential	Non-essential	0.0216216	16	0.0148649	11	Molybdenum ABC transporter periplasmic molybdate-binding protein
CLAU_0305	Non-essential	Non-essential	0.0330033	50	0.0217822	33	DNA mismatch repair protein MutS domain protein
CLAU_0306	Non-essential	Non-essential	0.028103	12	0.0163934	7	Hypothetical protein
CLAU_0307	Non-essential	Non-essential	0.025	21	0.00952381	8	ABC-type metal ion transporter periplasmic subunit
CLAU_0308	Non-essential	Non-essential	0.0254958	27	0.01322	14	Phosphoribosylaminoimidazolecarboxamide formyltransferase
CLAU_0309	Non-essential	Non-essential	0.0154321	5	0.00617284	2	Hypothetical protein
cbiM	Non-essential	Non-essential	0.0180921	11	0.00493421	3	Cobalamin (vitamin B12) biosynthesis CbiM protein
CLAU_0311	Non-essential	Non-essential	0.024055	21	0.0091638	8	Xylose isomerase domain-containing protein TIM barrel
CLAU_0312	Non-essential	Non-essential	0.0297806	19	0.0109718	7	HlyD family secretion protein
CLAU_0313	Non-essential	Non-essential	0.0302613	22	0.0082531	6	Efflux transporter RND family MFP subunit
CLAU_0314	Non-essential	Non-essential	0.0149254	10	0.0119403	8	Hypothetical protein
CLAU_0315	Non-essential	Non-essential	0.0170488	29	0.0129336	22	Cell wall binding repeat 2-containing protein
CLAU_0316	Non-essential	Non-essential	0.0157819	11	0.0143472	10	Hypothetical protein
CLAU_0317	Non-essential	Non-essential	0.0273752	17	0.0161031	10	ECF-type riboflavin transporter S component
CLAU_0318	Non-essential	Non-essential	0.0170416	25	0.0122699	18	ABC-type transporter
CLAU_0319	Non-essential	Non-essential	0.0271868	23	0.0177305	15	Cobalt transport protein
CLAU_0320	Non-essential	Non-essential	0.021764	57	0.0126002	33	Cell wall binding repeat 2-containing protein
CLAU_0321	Non-essential	Non-essential	0.0168807	46	0.00990826	27	Ig domain protein group 2 domain protein
CLAU_0322	Non-essential	Non-essential	0.0192199	34	0.0124364	22	Cell wall binding repeat 2-containing protein
CLAU_0323	Non-essential	Non-essential	0.0143965	39	0.00885936	24	Leucine rich repeat 5 IG domain protein
CLAU_0324	Non-essential	Non-essential	0.032097	45	0.0221113	31	putative transcriptional regulator PucR family
CLAU_0325	Non-essential	Non-essential	0.0159453	14	0.00455581	4	Elongator protein 3/MiaB/NifB
CLAU_0326	Non-essential	Non-essential	0.0144509	5	0.00289017	1	Transcriptional regulator PadR-like family
CLAU_0327	Non-essential	Non-essential	0.0141732	9	0.0141732	9	Microcompartments protein
CLAU_0328	Non-essential	Non-essential	0.0234858	38	0.0111248	18	L-aspartate oxidase
CLAU_0329	Non-essential	Non-essential	0.0144231	6	0.00961539	4	L-2-amino-thiazoline-4-carboxylic acid hydrolase
CLAU_0330	Non-essential	Non-essential	0.00677966	2	0.00677966	2	Succinate dehydogenase/fumarate reductase
CLAU_0331	Non-essential	Non-essential	0.0227848	9	0.0126582	5	Transcriptional regulator MarR family
CLAU_0332	Non-essential	Non-essential	0.0314843	21	0.0164918	11	Hypothetical protein
CLAU_0333	Non-essential	Non-essential	0.0320856	24	0.0187166	14	Hypothetical protein
CLAU_0334	Non-essential	Non-essential	0.023023	23	0.018018	18	Metallophosphatase MPP superfamily
CLAU_0335	Non-essential	Non-essential	0.0158228	5	0.00316456	1	putative ferredoxin DUF326
CLAU_0336	Non-essential	Non-essential	0.0260163	48	0.0140921	26	Methyl-accepting chemotaxis sensory transducer
CLAU_0337	Non-essential	Non-essential	0.0147992	7	0.00422833	2	Cyclophilin-type peptidyl-prolyl cis-trans isomerase
CLAU_0338	Non-essential	Non-essential	0.0148936	7	0.00425532	2	putative membrane-bound metal-dependent hydrolase DUF457
CLAU_0339	Non-essential	Non-essential	0.0174757	27	0.0110032	17	Methyl-accepting chemotaxis sensory transducer
spaF	Non-essential	Non-essential	0.0108025	7	0.00308642	2	Lantibiotic protection ABC transporter ATP-binding subunit
spaE	Non-essential	Non-essential	0.0189504	13	0.00728863	5	Lantibiotic protection ABC transporter permease subunit MutE/EpiE family
spaG	Non-essential	Non-essential	0.0285714	20	0.0114286	8	Lantibiotic protection ABC transporter permease subunit MutG family
spaR	Non-essential	Non-essential	0.0134003	8	0.00670017	4	Transcriptional regulatory protein SpaR
spaK	Non-essential	Non-essential	0.0112721	14	0.00724638	9	Subtilin-like lantibiotic biosynthesis sensor protein SpaK
CLAU_0345	Non-essential	Essential	0.00744417	3	0	0	CRISPR/Cas system-associated protein Cas8a1
CLAU_0346	Non-essential	Non-essential	0.0160772	35	0.00826826	18	DNA topoisomerase type IA
CLAU_0347	Non-essential	Non-essential	0.021021	21	0.014014	14	DEAD/DEAH box RNA helicase
CLAU_0348	Non-essential	Non-essential	0.0294118	22	0.0120321	9	putative TIM-barrel enzyme
CLAU_0349	Non-essential	Non-essential	0.0128558	14	0.00734619	8	Hypothetical protein
CLAU_0350	Non-essential	Non-essential	0.0160142	18	0.0088968	10	AraC family transcriptional regulator with IGPS-like TIM-barrel domain
CLAU_0351	Non-essential	Non-essential	0.0136054	14	0.00680272	7	Oxidoreductase/nitrogenase component 1
CLAU_0352	Non-essential	Non-essential	0.0116959	14	0.00167084	2	Oxidoreductase/nitrogenase component 1
nifH1	Non-essential	Non-essential	0.0129683	9	0.00144092	1	Nitrogenase component 2 (ATPase)
hypE	Non-essential	Non-essential	0.0110497	10	0.00552486	5	Hydrogenase expression/formation protein HypE
hypD	Essential	-	0.00419287	4	0.00524109	5	Hydrogenase expression/formation protein HypD
hypC	Non-essential	Essential	0.00534759	1	0	0	Hydrogenase assembly chaperone hypC/hupF
hypF	Non-essential	Non-essential	0.00925926	20	0.00324074	7	(NiFe) hydrogenase maturation protein HypF
CLAU_0358	Non-essential	Non-essential	0.0146444	14	0.00523013	5	Oxidoreductase/nitrogenase component 1
CLAU_0359	Non-essential	Non-essential	0.0119149	14	0.00595745	7	Oxidoreductase/nitrogenase component 1
nifH2	Non-essential	Non-essential	0.00728863	5	0.00437318	3	Nitrogenase component 2 NifH ATPase
CLAU_0361	Non-essential	Non-essential	0.0108932	10	0.00762527	7	putative membrane protein
CLAU_0362	Non-essential	Non-essential	0.018	9	0.012	6	Transcriptional regulator XRE family with cupin sensor domain
CLAU_0363	Non-essential	Non-essential	0.0215264	11	0.00978474	5	Isochorismatase family protein
CLAU_0364	Non-essential	Non-essential	0.00909091	3	0.00909091	3	Glyoxalase-like protein
CLAU_0365	Non-essential	Non-essential	0.0257426	13	0.0138614	7	putative membrane protein
CLAU_0366	Non-essential	Non-essential	0.025	32	0.0210938	27	Na(+)/solute symporter
CLAU_0367	Non-essential	Non-essential	0.0184739	23	0.0104418	13	FAD-binding oxidoreductase
CLAU_0368	Non-essential	Non-essential	0.0136209	12	0.00340522	3	putative secreted protein with RlpA-like double-psi beta-barrel
rocB	Non-essential	Non-essential	0.0204221	30	0.0115725	17	Peptidase M20
CLAU_0370	Non-essential	Non-essential	0.0103413	10	0.0103413	10	(2R
CLAU_0371	Non-essential	Non-essential	0.0188895	33	0.0103034	18	Transcriptional regulator containing GAF
eriC	Non-essential	Non-essential	0.0178268	21	0.00933786	11	ClC-type chloride channel EriC
CLAU_0373	Non-essential	Non-essential	0.0183486	12	0.00764526	5	ABC-type transport system ATPase component
CLAU_0374	Non-essential	Non-essential	0.03002	45	0.0153436	23	putative membrane protein
CLAU_0375	Non-essential	Non-essential	0.0105263	12	0.0105263	12	RND-type efflux system membrane fusion protein
CLAU_0376	Non-essential	Non-essential	0.025115	71	0.0137955	39	RND-type efflux system membrane permease AcrB family
CLAU_0377	Non-essential	Non-essential	0.0217391	9	0.00724638	3	Transcriptional regulator MarR family
CLAU_0378	Non-essential	Non-essential	0.0228905	51	0.013465	30	ATP-dependent transcriptional regulator MalT-like LuxR family
CLAU_0379	Non-essential	Non-essential	0.0280202	61	0.0179146	39	hypothetical protein
CLAU_0380	Non-essential	Non-essential	0.0163265	12	0.00408163	3	Thymidylate synthase family
CLAU_0381	Non-essential	Non-essential	0.0291971	12	0.0145985	6	putative fluoride ion transporter CrcB
CLAU_0382	Non-essential	Non-essential	0.0336391	11	0.0214067	7	putative fluoride ion transporter CrcB
CLAU_0383	Non-essential	Non-essential	0.0114943	1	0.0114943	1	Hypothetical protein
CLAU_3967	Non-essential	Non-essential	0.0227848	9	0.0126582	5	pseudogene
CLAU_3968	Non-essential	Non-essential	0.0143369	4	0.0107527	3	pseudogene
mnmA	Essential	-	0.00196464	2	0.00196464	2	TRNA-specific 2-thiouridylase MnmA
CLAU_0385	Essential	-	0.000949668	1	0	0	Cysteine desulfurase
CLAU_0386	Non-essential	Essential	0.017192	6	0	0	Hypothetical protein
CLAU_0387	Non-essential	Non-essential	0.0420757	30	0.0224404	16	ECF-type transporter substrate-specific component
CLAU_0388	Non-essential	Non-essential	0.0245033	37	0.00993378	15	Acetolactate synthase biosynthetic type large subunit
CLAU_0389	Non-essential	Non-essential	0.0242567	31	0.0101721	13	Amino acid/polyamine transporter I
CLAU_0390	Non-essential	Non-essential	0.0141509	18	0.0102201	13	Amino acid/polyamine transporter I
CLAU_0391	Non-essential	Non-essential	0.0328947	20	0.00986842	6	Vitamin B12 dependent methionine synthase activation domain-containing protein
bdh	Non-essential	Non-essential	0.0245515	26	0.0122757	13	NADH-dependent butanol dehydrogenase
CLAU_0393	Non-essential	Non-essential	0.0176322	35	0.0110831	22	DNA topoisomerase III
luxS	Non-essential	Non-essential	0.0115741	5	0.00694444	3	S-ribosylhomocysteinase luxS
CLAU_0395	Non-essential	Non-essential	0.0234834	12	0.0156556	8	RRNA methylase
CLAU_0396	Non-essential	Non-essential	0.0141844	2	0.0212766	3	hypothetical protein
vnfN	Non-essential	Non-essential	0.0104839	13	0.00967742	12	vnfN-like nitrogenase
vnfE	Non-essential	Non-essential	0.0211833	29	0.0131483	18	vnfN-like nitrogenase
nifH3	Non-essential	Non-essential	0.0241287	18	0.00804289	6	Nitrogenase component 2 (Fe protein)
nifB1	Non-essential	Non-essential	0.031441	36	0.0244541	28	Nitrogenase cofactor biosynthesis protein nifB
CLAU_0401	Non-essential	Non-essential	0.0212443	14	0.0121396	8	S-adenosylmethionine synthetase
CLAU_0402	Non-essential	Non-essential	0.0266821	23	0.0174014	15	3-hydroxybutyryl-CoA dehydrogenase
CLAU_0403	Non-essential	Non-essential	0.0208817	18	0.00580046	5	Aspartate/glutamate/uridylate kinase
uraA1	Non-essential	Non-essential	0.019263	23	0.0100503	12	Uracil-xanthine permease
CLAU_0405	Non-essential	Non-essential	0.0274232	58	0.01513	32	Xanthine dehydrogenase
CLAU_0406	Non-essential	Non-essential	0.0118483	5	0.007109	3	Xanthine dehydrogenase 2Fe-2S cofactor
xdhB	Non-essential	Non-essential	0.0185676	14	0.0132626	10	Xanthine dehydrogenase FAD binding subunit
CLAU_0408	Non-essential	Non-essential	0.012987	4	0.00324675	1	putative nucleic-acid-binding protein containing a Zn-ribbon
CLAU_0409	Non-essential	Non-essential	0.0194444	21	0.012963	14	Acetyl-CoA acetyltransferase
CLAU_0410	Non-essential	Non-essential	0.025974	16	0.0178571	11	Acyl-CoA N-acyltransferase
CLAU_0411	Non-essential	Non-essential	0.0126227	9	0.00841515	6	Cyclase family kynurenine formamidase-like protein
CLAU_0412	Non-essential	Non-essential	0.012549	16	0.0054902	7	hypothetical protein
CLAU_0413	Non-essential	Non-essential	0.0183357	26	0.00987306	14	ATP-citrate lyase/succinyl-CoA ligase
CLAU_0414	Non-essential	Non-essential	0.027533	25	0.0132159	12	hypothetical protein
CLAU_0415	Non-essential	Non-essential	0.0290429	44	0.0118812	18	Transcriptional regulator PucR family
CLAU_0416	Non-essential	Essential	0.00552486	2	0	0	Pyridoxamine 5-phosphate oxidase-related FMN-binding protein
CLAU_0417	Non-essential	Non-essential	0.0317604	35	0.0199637	22	Molybdopterin-family oxidoreductase beta subunit
CLAU_0418	Non-essential	Non-essential	0.0271739	10	0.0244565	9	Molybdopterin-family oxidoreductase 4Fe-4S ferredoxin subunit
CLAU_0419	Non-essential	Non-essential	0.0180851	34	0.0106383	20	Molybdopterin-family oxidoreductase alpha subunit
CLAU_0420	Non-essential	Non-essential	0.0223368	26	0.0111684	13	Major facilitator superfamily MFS_1
asrC	Non-essential	Non-essential	0.0269321	23	0.0140515	12	Anaerobic sulfite reductase subunit C
asrB1	Non-essential	Non-essential	0.0112202	8	0.00420757	3	Sulfite reductase subunit B
asrA	Non-essential	Non-essential	0.0110865	10	0.00776053	7	Sulfite reductase subunit A
CLAU_0424	Non-essential	Non-essential	0.0305958	19	0.0161031	10	Transcriptional regulator Crp/Fnr family
CLAU_0425	Non-essential	Non-essential	0.0251572	32	0.00943396	12	Dihydropyrimidinase
CLAU_0426	Non-essential	Non-essential	0.0151869	13	0.00700935	6	Carbamate kinase
CLAU_0427	Non-essential	Non-essential	0.0165289	18	0.00459137	5	putative selenium metabolism hydrolase
CLAU_0428	Non-essential	Non-essential	0.0183793	22	0.00584795	7	Selenium metabolism protein SsnA
CLAU_0429	Non-essential	Non-essential	0.0125138	34	0.0062569	17	putative selenate reductase YgfK
CLAU_0430	Non-essential	Non-essential	0.0139147	15	0.00278293	3	Carbamoyltransferase YgeW
CLAU_0431	Non-essential	Non-essential	0.018018	22	0.00737101	9	Xanthine permease
CLAU_0432	Non-essential	Non-essential	0.0093985	10	0.00657895	7	Diaminopropionate ammonia-lyase
CLAU_0433	Non-essential	Non-essential	0.0214533	31	0.0152249	22	N-acyl-D-amino-acid deacylase
CLAU_0434	Non-essential	Non-essential	0.0208333	3	0.0138889	2	Hypothetical protein
CLAU_0435	Non-essential	Non-essential	0.0298103	22	0.0243902	18	Molybdopterin-family oxidoreductase FAD-binding subunit
CLAU_0436	Non-essential	Non-essential	0.0236967	10	0.014218	6	Molybdopterin-family oxidoreductase 2Fe-2S ferredoxin subunit
CLAU_0437	Non-essential	Non-essential	0.0141807	27	0.00840336	16	Molybdopterin-family oxidoreductase molybdopterin binding subunit
CLAU_0438	Non-essential	Non-essential	0.00996102	23	0.00519705	12	Selenium-dependent molybdopterin oxidoreductase molybdopterin binding subunit
CLAU_0439	Non-essential	Non-essential	0.0143713	12	0.00359281	3	hypothetical protein
CLAU_0440	Non-essential	Non-essential	0.0301887	16	0.0132075	7	Transcriptional regulator TetR family
CLAU_0441	Non-essential	Non-essential	0.0201429	31	0.0123457	19	Adenine deaminase
CLAU_0442	Non-essential	Non-essential	0.0249415	32	0.0116913	15	Xanthine/uracil/vitamin C permease
CLAU_0443	Non-essential	Non-essential	0.0147059	17	0.0121107	14	Guanine deaminase
CLAU_0444	Non-essential	Non-essential	0.0207254	36	0.0138169	24	Transcriptional regulator with sigma-54 interaction and Fis-type DNA-binding domains
CLAU_0445	Non-essential	Non-essential	0.0358491	19	0.0188679	10	Alpha-ribazole phosphatase
CLAU_0446	Non-essential	Non-essential	0.0180542	18	0.0100301	10	hypothetical protein
CLAU_0447	Non-essential	Non-essential	0.0303983	29	0.0188679	18	XshC-Cox1-family protein
CLAU_0448	Non-essential	Non-essential	0.0185968	22	0.0126796	15	AMP-dependent synthetase and ligase
CLAU_0449	Non-essential	Non-essential	0.0282486	10	0.0169492	6	hypothetical protein
CLAU_0450	Non-essential	Non-essential	0.0213904	4	0.00534759	1	Hypothetical protein
CLAU_0451	Non-essential	Non-essential	0.0224719	46	0.0107474	22	hypothetical protein
CLAU_0452	Non-essential	Non-essential	0.0269168	66	0.016721	41	Molybdopterin oxidoreductase (FAD-independent) containing molybdopterin binding domain and 2Fe2S cluster domains
CLAU_0453	Non-essential	Non-essential	0.0140351	24	0.0134503	23	Transcriptional regulator with sigma-54 interaction and Fis-type DNA-binding domains
CLAU_0454	Non-essential	Non-essential	0.0152323	20	0.00913937	12	Glycine cleavage system glycine dehydrogenase P subunit 2
CLAU_0455	Non-essential	Non-essential	0.0264463	32	0.0123967	15	Glycine cleavage system glycine dehydrogenase P subunit 1
CLAU_0456	Non-essential	Non-essential	0.00874636	3	0.0058309	2	Glycine cleavage system H protein
gcvT	Non-essential	Non-essential	0.0190572	19	0.00802407	8	Glycine cleavage system aminomethyltransferase T
CLAU_0458	Non-essential	Non-essential	0.0253718	29	0.0113736	13	Pyridine nucleotide-disulfide oxidoreductase class-II
CLAU_0459	Non-essential	Non-essential	0.0246854	51	0.0125847	26	Aconitase/isopropylmalate dehydratase family
CLAU_0460	Non-essential	Non-essential	0.0173103	13	0.00798935	6	Hypothetical protein
sorC	Non-essential	Essential	0.0124154	11	0.00112867	1	Sorbitol operon regulator
CLAU_0462	Non-essential	Non-essential	0.0145299	17	0.00940171	11	Di/tricarboxylate transporter MatC domain
CLAU_0463	Non-essential	Non-essential	0.0133779	12	0.00445931	4	NADPH dehydrogenase
CLAU_0464	Non-essential	Non-essential	0.0309278	39	0.0285488	36	Aminoacid permease
CLAU_0465	Non-essential	Non-essential	0.0196375	13	0.0135952	9	Cyclase family protein
CLAU_0466	Non-essential	Non-essential	0.021215	22	0.0115718	12	Calcineurin-like phosphoesterase superfamily domain-containing protein
CLAU_0467	Non-essential	Non-essential	0.0130719	4	0.00653595	2	Transcriptional regulator HxlR family
CLAU_0468	Non-essential	Non-essential	0.0191781	7	0.00547945	2	hypothetical protein
CLAU_0469	Non-essential	Non-essential	0.0177305	15	0.0106383	9	hypothetical protein
CLAU_0470	Non-essential	Non-essential	0.0239651	22	0.0108932	10	Hypothetical protein
CLAU_0471	Non-essential	Non-essential	0.0229885	28	0.0106732	13	Amino acid permease
CLAU_0472	Non-essential	Non-essential	0.0374849	31	0.00362757	3	Homoserine O-succinyltransferase
CLAU_0473	Non-essential	Non-essential	0.0253073	35	0.010846	15	Methyl-accepting chemotaxis protein
CLAU_0474	Non-essential	Non-essential	0.0138696	10	0.0110957	8	Hypothetical protein
CLAU_0475	Non-essential	Non-essential	0.0251293	34	0.0140429	19	Lysine-specific permease
cysK	Non-essential	Essential	0.00728155	6	0.00121359	1	Cysteine synthase A
CLAU_0477	Non-essential	Non-essential	0.0155491	16	0.00485909	5	Cys/Met metabolism pyridoxal-phosphate-dependent protein
CLAU_0478	Non-essential	Non-essential	0.0175439	10	0.00350877	2	SAM-dependent methyltransferase type 11
CLAU_0479	Non-essential	Non-essential	0.0163043	3	0.0108696	2	Hypothetical protein
nadC	Non-essential	Non-essential	0.0374332	28	0.0160428	12	Nicotinate-nucleotide pyrophosphorylase
nadB	Non-essential	Non-essential	0.022695	32	0.0134752	19	L-aspartate oxidase
nadA	Non-essential	Non-essential	0.0315534	26	0.0157767	13	Quinolinate synthase A
CLAU_0483	Non-essential	Non-essential	0.00961539	10	0.00673077	7	Methyl-accepting chemotaxis sensory transducer
CLAU_0484	Non-essential	Non-essential	0.0228571	16	0.0128571	9	Hypothetical protein
CLAU_0485	Non-essential	Non-essential	0.0181311	26	0.0083682	12	Serpin domain-containing protein
CLAU_0486	Non-essential	Non-essential	0.0223577	11	0.0162602	8	Biotin transporter BioY
CLAU_0487	Non-essential	Non-essential	0.03003	10	0.027027	9	hypothetical protein
CLAU_0488	Essential	-	0.00462963	2	0	0	Dihydrofolate reductase
CLAU_0489	Non-essential	Non-essential	0.0239852	39	0.0147601	24	putative membrane protein DUF2207
CLAU_0490	Non-essential	Non-essential	0.0243902	27	0.0108401	12	putative membrane protein containing 4Fe-4S ferredoxin type and FMN-binding domain
CLAU_0491	Essential	-	0	0	0	0	Hypothetical protein
CLAU_0492	Non-essential	Non-essential	0.0174622	15	0.00931316	8	putative membrane protein
CLAU_0493	Non-essential	Non-essential	0.0177706	11	0.00969305	6	RNA polymerase sigma factor SigI
CLAU_0494	Non-essential	Non-essential	0.0150376	2	0.0150376	2	Elongation factor with tetracycline resistance domain-containing protein
CLAU_0495	Non-essential	Non-essential	0.0104948	7	0.0029985	2	SAM-dependent methyltransferase type 11
CLAU_0496	Non-essential	Non-essential	0.0273973	6	0.0136986	3	putative membrane protein
CLAU_0497	Non-essential	Non-essential	0.0211946	11	0.00770713	4	Major facilitator superfamily MFS_1
CLAU_0498	Non-essential	Non-essential	0.0218818	10	0.00875273	4	Transmembrane secretion effector
CLAU_0499	Non-essential	Non-essential	0.032491	18	0.0234657	13	Galactoside O-acetyltransferase
CLAU_0500	Non-essential	Non-essential	0.0404255	19	0.0297872	14	hypothetical protein
CLAU_0501	Non-essential	Non-essential	0.025	5	0.015	3	hypothetical protein
CLAU_0502	Non-essential	Non-essential	0.0138249	9	0.00614439	4	SAM-dependent methyltransferase
CLAU_0503	Non-essential	Non-essential	0.0574713	5	0.0114943	1	Hypothetical protein
CLAU_0504	Non-essential	Non-essential	0.0141509	6	0.0141509	6	NUDIX hydrolase
CLAU_0505	Non-essential	Non-essential	0.0264228	13	0.00813008	4	GrpB/Dephospho-CoA kinase-like superfamily protein
CLAU_0506	Non-essential	Non-essential	0.0125	5	0.0075	3	NUDIX hydrolase
CLAU_0507	Non-essential	Non-essential	0.0288462	6	0.0192308	4	Hypothetical protein
CLAU_0508	Non-essential	Non-essential	0.0159272	28	0.00967008	17	Translation elongation factor G
CLAU_0509	Non-essential	Non-essential	0.0196375	13	0.0120846	8	ABC-type transport system permease component
CLAU_0510	Non-essential	Non-essential	0.0184453	14	0.00790514	6	ABC-type transport system ATPase component
CLAU_0511	Non-essential	Non-essential	0.034141	31	0.0143172	13	Transcriptional regulator LytTR family containing ATP binding domain sensor
CLAU_0512	Non-essential	Non-essential	0.0120627	10	0.00603136	5	Permeases of the drug/metabolite transporter (DMT) superfamily
CLAU_0513	Non-essential	Non-essential	0.0254453	20	0.019084	15	Cation diffusion facilitator family transporter
CLAU_0514	Non-essential	Non-essential	0.0255009	84	0.0118397	39	putative secreted restriction endonuclease
CLAU_0515	Non-essential	Non-essential	0.0207612	6	0.0103806	3	Hypothetical protein
CLAU_0516	Non-essential	Non-essential	0.0271318	28	0.0125969	13	putative membrane protein YibE/F family
CLAU_0517	Non-essential	Non-essential	0.0173525	35	0.0114031	23	ATP-dependent Clp protease ATP-binding subunit clpA
CLAU_0518	Non-essential	Non-essential	0.0333333	9	0.0296296	8	ATP-dependent Clp protease adapter protein clpS
CLAU_0519	Non-essential	Non-essential	0.0251938	39	0.0148579	23	Cell wall binding repeat 2-containing protein
CLAU_0520	Non-essential	Essential	0.00534759	1	0	0	Small acid-soluble spore protein alpha/beta type
CLAU_0521	Non-essential	Non-essential	0.0194878	35	0.00835189	15	Methyl-accepting chemotaxis sensory transducer with periplasmic Cache sensor and cytosolic HAMP domain
CLAU_0522	Essential	-	0.00406504	2	0.00203252	1	NADPH-dependent FMN reductase
CLAU_0523	Non-essential	Non-essential	0.0180437	19	0.00854701	9	Major facilitator superfamily MFS_1 cyanate permease
CLAU_0524	Non-essential	Non-essential	0.00534759	1	0.00534759	1	Transcriptional regulator XRE family
CLAU_0525	Non-essential	Non-essential	0.0251046	12	0.0167364	8	hypothetical protein
CLAU_0526	Non-essential	Non-essential	0.0275591	7	0.015748	4	Hypothetical protein
CLAU_0527	Non-essential	Non-essential	0.0293255	10	0.0117302	4	Hypothetical protein
CLAU_0528	Non-essential	Essential	0.0245902	3	0	0	Hypothetical protein
CLAU_0529	Non-essential	Non-essential	0.0298137	24	0.0136646	11	putative membrane protein
CLAU_0530	Non-essential	Non-essential	0.0149573	7	0.00854701	4	Transcriptional regulator PadR-like family
CLAU_0531	Non-essential	Non-essential	0.0298246	51	0.0169591	29	PAS modulated sigma54 specific transcriptional regulator Fis family
adh1	Non-essential	Non-essential	0.0178759	17	0.0126183	12	NADP-dependent isopropanol dehydrogenase
CLAU_0533	Non-essential	Non-essential	0.028655	49	0.0157895	27	PAS modulated sigma54 specific transcriptional regulator Fis family
adh3	Non-essential	Non-essential	0.0171265	18	0.0114177	12	NADPH-dependent butanol dehydrogenase
CLAU_0535	Essential	-	0	0	0	0	Copper ion binding protein
CLAU_0536	Non-essential	Non-essential	0.0217588	48	0.0126927	28	Copper-translocating P-type ATPase
CLAU_0537	Non-essential	Non-essential	0.0290456	7	0.0124481	3	Copper-sensing transcriptional repressor CsoR
CLAU_0538	Non-essential	Non-essential	0.0187166	14	0.00935829	7	HAD-superfamily hydrolase subfamily IIB
CLAU_0539	Non-essential	Non-essential	0.018315	15	0.010989	9	KWG Leptospira repeat protein
CLAU_0540	Non-essential	Essential	0.0139319	9	0	0	Integral membrane protein YjbE family
CLAU_0541	Non-essential	Non-essential	0.03386	15	0.027088	12	Transcriptional regulator PadR-like family
CLAU_0542	Non-essential	Non-essential	0.0325945	25	0.0273794	21	DegV family protein
CLAU_0543	Non-essential	Non-essential	0.0139303	14	0.00597015	6	Uroporphyrinogen-III decarboxylase-like protein
CLAU_0544	Non-essential	Non-essential	0.0236072	25	0.0151086	16	Major facilitator superfamily MFS_1
CLAU_0545	Non-essential	Non-essential	0.0139721	14	0.00998004	10	Uroporphyrinogen-III decarboxylase-like protein
CLAU_0546	Non-essential	Non-essential	0.0262411	37	0.0198582	28	putative transcriptional regulator PucR family
CLAU_0547	Non-essential	Non-essential	0.00841515	6	0.0056101	4	ABC-type transport system periplasmic component
CLAU_0548	Non-essential	Non-essential	0.0205761	5	0.0164609	4	Hypothetical protein
CLAU_0549	Non-essential	Essential	0.0237325	22	0	0	putative membrane protein UPF0118
CLAU_0550	Non-essential	Essential	0.00771208	3	0	0	Molybdenum cofactor sulfurase-like protein
moaC	Essential	-	0.00232558	1	0.00232558	1	Molybdenum cofactor biosynthesis C
CLAU_0552	Non-essential	Essential	0.00680272	3	0	0	Molybdenum cofactor synthesis domain-containing protein
CLAU_0553	Essential	-	0.00411523	1	0	0	putative membrane protein
CLAU_0554	Essential	-	0.00344432	6	0.00114811	2	Lipoteichoic acid synthase 2
CLAU_0555	Non-essential	Non-essential	0.0152727	21	0.00727273	10	Histidine kinase containing HAMP and ATP-binding domains
CLAU_0556	Non-essential	Non-essential	0.0162338	10	0.0113636	7	Response regulators consisting of a CheY-like receiver domain and a winged-helix DNA-binding domain
CLAU_0557	Non-essential	Non-essential	0.029661	21	0.019774	14	ABC-type transport system permease component
CLAU_0558	Non-essential	Non-essential	0.0271132	17	0.015949	10	ABC-type transport system ATPase component
CLAU_0559	Non-essential	Non-essential	0.03003	10	0.018018	6	Transcriptional regulator GntR family
CLAU_0560	Non-essential	Non-essential	0.0343137	14	0.0245098	10	Beta-lactamase-like
CLAU_0561	Non-essential	Non-essential	0.0280992	17	0.0132231	8	FMN-dependent NADH-azoreductase
CLAU_0562	Non-essential	Non-essential	0.0295858	10	0.00591716	2	Beta-lactamase repressor protein
CLAU_0563	Non-essential	Non-essential	0.0232727	32	0.0174545	24	putative membrane protein antibiotic resistance peptidase
CLAU_0564	Non-essential	Non-essential	0.0151668	15	0.0121335	12	putative amidase
CLAU_0565	Non-essential	Non-essential	0.0110294	9	0.00612745	5	putative peptidase
CLAU_0566	Non-essential	Non-essential	0.0185547	19	0.00878906	9	Aldo-keto reductase family NADP-dependent oxidoreductase
CLAU_0567	Non-essential	Non-essential	0.0193973	56	0.00969865	28	Carbamoyl-phosphate synthase large subunit glutamine-dependent
CLAU_0568	Non-essential	Non-essential	0.0187696	18	0.00729927	7	Carbamoyl-phosphate synthase small subunit glutamine dependent
CLAU_0569	Non-essential	Non-essential	0.00554324	5	0.0022173	2	Ornithine carbamoyltransferase
CLAU_0570	Non-essential	Non-essential	0.0196802	16	0.0159902	13	Ureidoglycolate lyase
CLAU_0571	Non-essential	Non-essential	0.0231317	13	0.0160142	9	Methyltransferase type 11
recQ	Non-essential	Non-essential	0.0256016	50	0.0138249	27	ATP-dependent DNA helicase RecQ
CLAU_0573	Non-essential	Non-essential	0.0289855	12	0.00724638	3	Hypothetical protein
CLAU_0574	Non-essential	Non-essential	0.0298507	8	0.0149254	4	Hypothetical protein
citX	Non-essential	Essential	0.00860215	4	0	0	Apo-citrate lyase phosphoribosyl-dephospho-CoA transferase
citS	Non-essential	Non-essential	0.045677	28	0.0179445	11	Citrate/malate-proton symporter
citT	Non-essential	Non-essential	0.0134003	16	0.00753769	9	Dicarboxylate carrier MatC domain protein
citF1	Essential	-	0.00144092	2	0.00216138	3	Citrate lyase alpha subunit
citE	Essential	-	0.00246002	2	0.00123001	1	Citrate lyase beta subunit
citD1	Essential	-	0.00373134	1	0.00373134	1	Citrate lyase gamma subunit
citC	Non-essential	Non-essential	0.0203863	19	0.0139485	13	Citrate lyase ligase
CLAU_0582	Essential	-	0	0	0	0	NADP-dependent malic enzyme
citG	Essential	-	0.00381679	3	0	0	2-(5''-triphosphoribosyl)-3'-dephosphocoenzyme-A synthase
CLAU_0584	Non-essential	Non-essential	0.0205628	19	0.012987	12	ABC-type transport system periplasmic component
CLAU_0585	Non-essential	Non-essential	0.0298507	20	0.0134328	9	ABC-type transport system permease component
CLAU_0586	Non-essential	Non-essential	0.0110957	8	0.00554785	4	ABC-type transport system ATPase component
CLAU_0587	Non-essential	Non-essential	0.0185185	11	0.016835	10	Thiaminase II
CLAU_0588	Non-essential	Non-essential	0.0199557	9	0.00886918	4	TspO/MBR-related protein
CLAU_0589	Non-essential	Non-essential	0.0295203	24	0.0147601	12	Transcriptional regulator LysR family
CLAU_0590	Non-essential	Non-essential	0.00954753	23	0.00581154	14	Molybdopterin oxidoreductase
CLAU_0591	Non-essential	Non-essential	0.00902527	5	0.00180505	1	4Fe-4S ferredoxin
CLAU_0592	Non-essential	Non-essential	0.0165837	10	0.0116086	7	TorD-like chaperone
CLAU_0593	Non-essential	Non-essential	0.0157233	15	0.00733753	7	Anaerobic sulfite reductase subunit A
asrB2	Non-essential	Non-essential	0.00984529	7	0.00843882	6	Anaerobic sulfite reductase subunit B
CLAU_0595	Non-essential	Non-essential	0.0208333	48	0.0125868	29	putative secreted protein SpoIID domain
pheA	Non-essential	Non-essential	0.0254011	19	0.0173797	13	Prephenate dehydratase
CLAU_0597	Non-essential	Non-essential	0.0231362	9	0.0102828	4	Transcriptional regulator MarR family
CLAU_0598	Non-essential	Non-essential	0.0130506	8	0.00489396	3	putative membrane protein DUF161
CLAU_0599	Non-essential	Non-essential	0.00888889	2	0.00444444	1	putative secreted protein
CLAU_0600	Non-essential	Non-essential	0.0170455	3	0.0113636	2	putative secreted protein
CLAU_0601	Essential	-	0	0	0	0	Hypothetical protein
CLAU_0602	Non-essential	Non-essential	0.0474632	29	0.0229133	14	putative membrane protein PAP2-like domain
CLAU_0603	Essential	-	0	0	0	0	Hypothetical protein
CLAU_0604	Non-essential	Non-essential	0.0474684	15	0.0189873	6	putative membrane protein SdpI/YhfL family
CLAU_0605	Non-essential	Non-essential	0.0212963	23	0.0148148	16	putative secreted protein D-glucuronyl C5-epimerase domain
CLAU_0606	Non-essential	Non-essential	0.0192308	5	0.00769231	2	Antibiotic biosynthesis monooxygenase-like protein
CLAU_0607	Non-essential	Non-essential	0.0176252	19	0.00927644	10	Alpha/beta hydrolase-like family protein
CLAU_0608	Non-essential	Non-essential	0.0311419	18	0.017301	10	Transcriptional regulator TetR family
CLAU_0609	Non-essential	Non-essential	0.0205279	7	0.0175953	6	Hypothetical protein
CLAU_0610	Non-essential	Non-essential	0.0252101	9	0.00840336	3	Transcriptional regulator MerR family
CLAU_0611	Non-essential	Non-essential	0.024024	8	0.015015	5	4-carboxymuconolactone decarboxylase
CLAU_0612	Non-essential	Non-essential	0.0182039	15	0.00970874	8	Transcriptional regulator LysR family
CLAU_0613	Non-essential	Non-essential	0.0333839	44	0.0159332	21	Signal transduction histidine kinase containing HAMP and ATP-binding domains
CLAU_0614	Non-essential	Non-essential	0.031614	38	0.0141431	17	Erythromycin esterase
CLAU_0615	Non-essential	Non-essential	0.0444763	31	0.0272597	19	ABC-type transport system permease component
CLAU_0616	Non-essential	Non-essential	0.0243243	18	0.0135135	10	ABC-type transport system periplasmic component
CLAU_0617	Non-essential	Non-essential	0.0180451	12	0.0075188	5	ABC-type transport system ATPase component
CLAU_0618	Non-essential	Non-essential	0.0146104	9	0.00811688	5	Response regulators consisting of a CheY-like receiver domain and a winged-helix DNA-binding domain
CLAU_0619	Non-essential	Non-essential	0.018595	9	0.0144628	7	CDP-alcohol phosphatidyltransferase
CLAU_0620	Non-essential	Non-essential	0.0191781	7	0.0136986	5	Hypothetical protein
CLAU_0621	Non-essential	Non-essential	0.0241546	15	0.0177134	11	Response regulators consisting of a CheY-like receiver domain and a winged-helix DNA-binding domain
CLAU_0622	Non-essential	Non-essential	0.0242616	23	0.0168776	16	Signal transduction histidine kinase containing EnzV-like and ATP-binding domains
CLAU_0623	Non-essential	Non-essential	0.0115607	8	0.00578035	4	ABC-type transport system ATPase component
CLAU_0624	Non-essential	Non-essential	0.0288788	51	0.0164213	29	ABC-type transport system permease component
CLAU_0625	Non-essential	Non-essential	0.0198598	17	0.0128505	11	6-phosphofructokinase
CLAU_0626	Non-essential	Non-essential	0.0194018	24	0.0137429	17	Sugar (Glycoside-Pentoside-Hexuronide) transporter
CLAU_0627	Non-essential	Non-essential	0.0174672	16	0.00873362	8	Threonine dehydrogenase
CLAU_0628	Non-essential	Non-essential	0.0113895	10	0.00683371	6	1-deoxy-D-xylulose-5-phosphate synthase
CLAU_0629	Non-essential	Non-essential	0.021767	17	0.00768246	6	Transketolase
CLAU_0630	Non-essential	Non-essential	0.0223404	21	0.0138298	13	Threonine dehydrogenase
CLAU_0631	Non-essential	Non-essential	0.0169492	12	0.00564972	4	2-deoxy-D-gluconate 3-dehydrogenase
CLAU_0632	Non-essential	Non-essential	0.0306044	40	0.0145371	19	Sugar (Glycoside-Pentoside-Hexuronide) transporter
CLAU_0633	Non-essential	Non-essential	0.0320111	46	0.0201809	29	Transcriptional regulator AraC family
CLAU_0634	Non-essential	Non-essential	0.0232859	18	0.0142303	11	ABC-type transport system permease component
CLAU_0635	Non-essential	Non-essential	0.0147059	12	0.0122549	10	ABC-type transport system ATPase component
CLAU_0636	Non-essential	Non-essential	0.00702106	7	0.00300903	3	putative zinc-finger-containing protein
CLAU_0637	Non-essential	Non-essential	0.0104603	5	0.00627615	3	RNA polymerase sigma-70 factor
CLAU_0638	Non-essential	Non-essential	0.0291262	6	0.00970874	2	hypothetical protein
CLAU_0639	Non-essential	Non-essential	0.00670241	5	0.00268096	2	putative secreted protein containing pentapeptide repeat
CLAU_0640	Non-essential	Non-essential	0.0278232	17	0.0180033	11	Chloramphenicol O-acetyltransferase-like
CLAU_0641	Non-essential	Non-essential	0.022	11	0.016	8	Rubrerythrin
CLAU_0642	Non-essential	Non-essential	0.0130933	8	0.00654665	4	Fructose-6-phosphate aldolase
CLAU_0643	Non-essential	Non-essential	0.0146163	12	0.00730816	6	Glycyl-radical enzyme activating protein family
CLAU_0644	Non-essential	Non-essential	0.0198113	42	0.00660377	14	Glycyl-radical enzyme pyruvate formate-lyase 2
CLAU_0645	Non-essential	Non-essential	0.0138408	4	0.00692042	2	putative membrane protein DUF2149
CLAU_0646	Non-essential	Non-essential	0.00934579	2	0.0046729	1	putative membrane protein DUF2149
CLAU_0647	Non-essential	Non-essential	0.00632911	4	0.00474683	3	MotA/TolQ/ExbB proton channel
CLAU_0648	Non-essential	Non-essential	0.00883838	7	0.00631313	5	ABC-type molybdenum transport system periplasmic molybdate-binding protein
CLAU_0649	Non-essential	Non-essential	0.0107504	51	0.00484823	23	putative secreted protein containing bacterial Ig-like domain
CLAU_0650	Non-essential	Non-essential	0.0295119	26	0.014756	13	NADP-binding oxido reductase
CLAU_0651	Non-essential	Non-essential	0.0242215	7	0.0207612	6	PTS system fructose-specific IIB subunit
CLAU_0652	Non-essential	Non-essential	0.012109	12	0.00706357	7	PTS system fructose specific IIC subunit
CLAU_0653	Non-essential	Non-essential	0.0126582	5	0.00506329	2	PTS system fructose specific IIA subunit
CLAU_0654	Non-essential	Non-essential	0.011611	8	0.011611	8	Transcriptional regulator DeoR family
CLAU_0655	Non-essential	Non-essential	0.0285344	44	0.0162127	25	7TM-DISM receptor domain signaling sensor diguanylate cyclase
CLAU_0656	Non-essential	Non-essential	0.0403587	18	0.0246637	11	putative secreted protein
CLAU_0657	Non-essential	Non-essential	0.027234	32	0.0161702	19	5-methylthioadenosine/S-adenosylhomocysteine deaminase
CLAU_0658	Non-essential	Non-essential	0.0163419	26	0.0087995	14	Adenine deaminase
CLAU_0659	Non-essential	Non-essential	0.0146751	14	0.00733753	7	ABC-type spermidine/putrescine transport system periplasmic component
CLAU_0660	Non-essential	Non-essential	0.0104603	10	0.00313808	3	ABC-type spermidine/putrescine transport system ATPase component
CLAU_0661	Non-essential	Non-essential	0.0170213	12	0.0113475	8	ABC-type spermidine/putrescine transport system permease component
CLAU_0662	Non-essential	Non-essential	0.0201072	15	0.0134048	10	ABC-type transporter integral membrane subunit
CLAU_0663	Non-essential	Non-essential	0.0181818	17	0.0117647	11	Threonine aldolase
CLAU_0664	Non-essential	Non-essential	0.0340522	30	0.0192963	17	Peptidase M42 family protein
CLAU_0665	Non-essential	Non-essential	0.0244141	25	0.015625	16	Hypothetical protein
CLAU_0666	Non-essential	Non-essential	0.0244915	59	0.011208	27	SNF2 family protein
CLAU_0667	Non-essential	Non-essential	0.0224066	27	0.0165975	20	4Fe4S-binding SPASM domain-containing protein
CLAU_0668	Non-essential	Non-essential	0.0273973	4	0.0342466	5	Hypothetical protein
CLAU_0669	Non-essential	Non-essential	0.0210084	10	0.00840336	4	Isochorismatase hydrolase
CLAU_0670	Non-essential	Non-essential	0.020558	14	0.00587371	4	Hypothetical protein
CLAU_0671	Essential	-	0.00268096	1	0	0	Transcriptional regulator AsnC family
CLAU_0672	Non-essential	Non-essential	0.0379085	29	0.0169935	13	Transcriptional regulator MerR family
CLAU_0673	Non-essential	Non-essential	0.0173299	27	0.012837	20	Xenobiotic-transporting ATPase
CLAU_0674	Non-essential	Non-essential	0.0205687	34	0.0114943	19	ABC-type multidrug/protein/lipid transport system ATPase component
CLAU_0675	Non-essential	Non-essential	0.04	9	0.0177778	4	Hypothetical protein
CLAU_0676	Non-essential	Non-essential	0.0243902	22	0.0133038	12	hypothetical protein
CLAU_0677	Non-essential	Non-essential	0.024	3	0.024	3	Hypothetical protein
CLAU_0678	Non-essential	Non-essential	0.0208333	3	0.0138889	2	Hypothetical protein
CLAU_0679	Non-essential	Non-essential	0.0075188	1	0.0075188	1	Hypothetical protein
CLAU_0680	Non-essential	Non-essential	0.0144092	10	0.00720461	5	Transcriptional regulator DeoR family
CLAU_0681	Non-essential	Non-essential	0.0122222	11	0.00666667	6	Polyamine-transporting ATPase
CLAU_0682	Non-essential	Non-essential	0.0180807	13	0.00973574	7	ABC-type transporter integral membrane subunit
CLAU_0683	Non-essential	Non-essential	0.021767	17	0.0140845	11	ABC-type transporter integral membrane subunit
CLAU_0684	Non-essential	Non-essential	0.0160481	16	0.00401204	4	Hypothetical protein
CLAU_0685	Non-essential	Non-essential	0.023644	17	0.015299	11	Type I phosphodiesterase/nucleotide pyrophosphatase
CLAU_0686	Non-essential	Non-essential	0.0202177	13	0.0155521	10	Phosphoglycerate mutase
CLAU_0687	Non-essential	Non-essential	0.0247642	21	0.0176887	15	Hypothetical protein
CLAU_0688	Non-essential	Essential	0.00817996	4	0	0	Hypothetical protein
CLAU_0689	Non-essential	Non-essential	0.0256849	15	0.0171233	10	NADPH-dependent FMN reductase
CLAU_0690	Non-essential	Non-essential	0.0111111	3	0.00740741	2	Transcriptional regulator HxlR family
CLAU_0691	Non-essential	Non-essential	0.0186441	22	0.00762712	9	Acyl-CoA thioesterase
CLAU_0692	Non-essential	Non-essential	0.0188679	8	0.00943396	4	Transcriptional regulator MarR family
CLAU_0693	Non-essential	Non-essential	0.0238663	10	0.0119332	5	Transcription elongation factor GreA
CLAU_0694	Non-essential	Non-essential	0.0104712	6	0.0034904	2	Phosphoribosyltransferase
CLAU_0695	Non-essential	Non-essential	0.0336449	18	0.0205607	11	Hypothetical protein
CLAU_0696	Non-essential	Non-essential	0.0104712	6	0.0069808	4	Hypothetical protein
CLAU_0697	Non-essential	Non-essential	0.0273843	29	0.0122757	13	4Fe-4S ferredoxin iron-sulpur binding domain-containing protein
CLAU_0698	Non-essential	Non-essential	0.0469136	19	0.0320988	13	Hypothetical protein
CLAU_0699	Non-essential	Non-essential	0.0153061	6	0.00765306	3	Hypothetical protein
CLAU_0700	Non-essential	Non-essential	0.0204499	10	0.0102249	5	Transcriptional regulator LytTR family
CLAU_0701	Non-essential	Non-essential	0.0159681	16	0.00998004	10	Citrate transporter
CLAU_0702	Non-essential	Non-essential	0.0219245	18	0.00974421	8	putative membrane transport protein/ Permease / auxin efflux carrier
CLAU_0703	Non-essential	Non-essential	0.0226415	12	0.0207547	11	RNA polymerase sigma-24 subunit ECF subfamily
CLAU_0704	Non-essential	Non-essential	0.0273794	21	0.0143416	11	Hypothetical protein
CLAU_0705	Non-essential	Non-essential	0.0144404	8	0.00722022	4	ABC-type transporter / Fe(3+)-transporting ATPase
CLAU_0706	Non-essential	Non-essential	0.0442478	30	0.0294985	20	ABC-type transporter integral membrane subunit
CLAU_0707	Non-essential	Non-essential	0.02	18	0.00888889	8	Hypothetical protein
CLAU_0708	Non-essential	Non-essential	0.0230126	22	0.0115063	11	Nucleotidyl transferase/ Mannose-1-phosphate guanylyltransferase
CLAU_0709	Non-essential	Non-essential	0.0239234	25	0.015311	16	Glycosyl transferase group 1
CLAU_0710	Non-essential	Non-essential	0.010395	10	0.00623701	6	Hypothetical protein
CLAU_0711	Non-essential	Non-essential	0.0254323	25	0.0132248	13	Glycerol dehydrogenase
CLAU_0712	Non-essential	Non-essential	0.0223285	14	0.00797448	5	Short-chain dehydrogenase/reductase SDR
CLAU_0713	Non-essential	Non-essential	0.0197152	18	0.0120482	11	Hypothetical protein
CLAU_0714	Non-essential	Non-essential	0.0213049	16	0.011984	9	Purine or other phosphorylase family 1
CLAU_0715	Non-essential	Non-essential	0.0244361	13	0.018797	10	Hypothetical protein
CLAU_0716	Non-essential	Non-essential	0.0298851	39	0.0199234	26	Major facilitator superfamily MFS_1
CLAU_0717	Non-essential	Non-essential	0.0246914	26	0.0161443	17	hypothetical protein
CLAU_0718	Non-essential	Non-essential	0.0231425	19	0.0109622	9	Ribonuclease Z
CLAU_0719	Non-essential	Non-essential	0.02	4	0.01	2	Helix-turn-helix domain protein
CLAU_0720	Non-essential	Non-essential	0.0123457	11	0.00448934	4	BirA bifunctional protein biotin operon repressor and biotin/acetyl-CoA-carboxylase ligase
CLAU_0721	Non-essential	Non-essential	0.018078	19	0.00951475	10	Isoaspartyl dipeptidase
CLAU_0722	Non-essential	Non-essential	0.0188976	12	0.00629921	4	4Fe-4S ferredoxin iron-sulfur binding domain-containing protein
CLAU_0723	Essential	-	0	0	0	0	Hypothetical protein
CLAU_0724	Non-essential	Non-essential	0.0268097	20	0.0134048	10	Methyl-accepting chemotaxis sensory transducer
CLAU_0725	Non-essential	Non-essential	0.0281804	35	0.0185185	23	hypothetical protein
CLAU_0726	Non-essential	Non-essential	0.0094851	7	0.00542005	4	hypothetical protein
CLAU_0727	Non-essential	Non-essential	0.017491	29	0.00904705	15	Asparagine synthase (glutamine-hydrolyzing)
CLAU_0728	Non-essential	Non-essential	0.0194049	15	0.00905563	7	Polysaccharide deacetylase
CLAU_0729	Essential	-	0.0026738	4	0	0	Glutaminyl-tRNA synthetase
CLAU_0730	Non-essential	Non-essential	0.0207612	12	0.0121107	7	Membrane protein insertase YidC/Oxa1 family
CLAU_0731	Non-essential	Non-essential	0.027027	6	0.0045045	1	Hypothetical protein
CLAU_0732	Non-essential	Non-essential	0.00925926	10	0.00555556	6	putative transcriptional regulator MerR family
CLAU_0733	Essential	-	0.00094162	1	0.00188324	2	DegT/DnrJ/EryC1/StrS aminotransferase
CLAU_0734	Essential	-	0.000990099	1	0.000990099	1	Glutamine-scyllo-inositol transaminase
CLAU_0735	Non-essential	Non-essential	0.0223285	14	0.0127592	8	Hypothetical protein
CLAU_0736	Non-essential	Non-essential	0.0248016	25	0.0128968	13	D-glucuronyl C5-epimerase domain protein
CLAU_0737	Non-essential	Essential	0.0102041	1	0	0	Hypothetical protein
CLAU_0738	Non-essential	Non-essential	0.0227723	23	0.0158416	16	Integrase family protein
CLAU_0739	Non-essential	Non-essential	0.0166667	9	0.0111111	6	Integrase family protein
CLAU_0740	Non-essential	Non-essential	0.013363	6	0.00890869	4	GCN5-related N-acetyltransferase
CLAU_0741	Non-essential	Non-essential	0.0136986	8	0.00684931	4	ABC-2 membrane transporter-like protein
CLAU_0742	Non-essential	Non-essential	0.0183727	14	0.011811	9	AAA-ATPase
CLAU_0743	Non-essential	Non-essential	0.00961539	2	0.00480769	1	Transcriptional regulator AbrB family
CLAU_0744	Non-essential	Non-essential	0.0352423	16	0.0154185	7	hypothetical protein
CLAU_0745	Essential	-	0.003663	2	0.0018315	1	hypothetical protein
CLAU_0746	Non-essential	Non-essential	0.00844391	7	0.00603136	5	SufBD protein
CLAU_0747	Non-essential	Non-essential	0.0151745	10	0.0060698	4	ABC-type transporter related protein
CLAU_0748	Non-essential	Non-essential	0.0144033	7	0.00411523	2	hypothetical protein
CLAU_0749	Non-essential	Non-essential	0.0162791	7	0.0116279	5	hypothetical protein
CLAU_0750	Non-essential	Essential	0.0163399	5	0	0	Transcriptional regulator PadR-like family
CLAU_0751	Non-essential	Non-essential	0.0243386	23	0.0126984	12	Sua5/YciO/YrdC/YwlC family protein
CLAU_0752	Non-essential	Non-essential	0.0127701	13	0.00687623	7	hypothetical protein
CLAU_0753	Non-essential	Non-essential	0.0205128	4	0.0153846	3	Transcriptional regulator MerR family
CLAU_0754	Non-essential	Non-essential	0.0219146	19	0.011534	10	hypothetical protein
CLAU_0755	Non-essential	Non-essential	0.0295567	6	0.0344828	7	Hypothetical protein
CLAU_0756	Non-essential	Non-essential	0.015625	3	0.00520833	1	Hypothetical protein
CLAU_0757	Non-essential	Non-essential	0.0242424	12	0.00808081	4	Integrase family protein / recombinase XerD
CLAU_0758	Non-essential	Non-essential	0.0248996	31	0.0120482	15	Radical SAM domain protein
CLAU_0759	Non-essential	Non-essential	0.0422535	54	0.0250391	32	Integral membrane sensor signal transduction histidine kinase
CLAU_0760	Non-essential	Non-essential	0.0128824	8	0.0112721	7	Two component transcriptional regulator winged helix family
CLAU_0761	Non-essential	Non-essential	0.0229665	24	0.00861244	9	Hypothetical protein
CLAU_0762	Non-essential	Non-essential	0.0227001	19	0.0155317	13	ABC-type transporter related protein
CLAU_0763	Non-essential	Non-essential	0.019337	14	0.00828729	6	Xylose isomerase domain-containing protein TIM barrel
CLAU_0764	Non-essential	Non-essential	0.033557	5	0.00671141	1	Hypothetical protein
CLAU_0765	Non-essential	Non-essential	0.03125	53	0.021816	37	DNA mismatch repair protein MutS domain protein
CLAU_0766	Non-essential	Non-essential	0.03	18	0.0116667	7	Flavodoxin domain-containing protein
CLAU_0767	Non-essential	Non-essential	0.0212072	26	0.0130506	16	MATE efflux family protein
CLAU_0768	Non-essential	Non-essential	0.0278481	11	0.0202532	8	Transcriptional regulator MarR family
CLAU_0769	Non-essential	Essential	0.00740741	2	0	0	Hypothetical protein
CLAU_0770	Non-essential	Non-essential	0.00883838	7	0.00631313	5	ABC-type transporter ATPase
CLAU_0771	Non-essential	Non-essential	0.0119284	24	0.00745527	15	Hypothetical protein
CLAU_0772	Non-essential	Non-essential	0.0332326	22	0.0151057	10	putative membrane protein
CLAU_0773	Non-essential	Non-essential	0.0511364	9	0.0227273	4	Hypothetical protein
CLAU_0774	Essential	-	0	0	0	0	Response regulator
CLAU_0775	Non-essential	Non-essential	0.00673401	6	0.003367	3	Sensory transduction histidine kinase
CLAU_0776	Non-essential	Non-essential	0.0113636	7	0.00324675	2	Phosphonate-transporting ATPase
CLAU_0777	Non-essential	Non-essential	0.01287	30	0.003003	7	hypothetical protein
CLAU_0778	Non-essential	Non-essential	0.0125	5	0.0075	3	GNAT family GCN5-related N-acetyltransferase
CLAU_0779	Non-essential	Non-essential	0.00869565	2	0.00434783	1	Hypothetical protein
CLAU_0780	Non-essential	Non-essential	0.0119966	14	0.00771208	9	Hypothetical protein
CLAU_0781	Non-essential	Non-essential	0.0357143	3	0.0238095	2	Hypothetical protein
CLAU_0782	Non-essential	Non-essential	0.0273973	10	0.0219178	8	Hypothetical protein
CLAU_0783	Non-essential	Non-essential	0.0154143	8	0.017341	9	Hypothetical protein
hcp	Non-essential	Non-essential	0.0228162	35	0.0136897	21	Hydroxylamine reductase
CLAU_0785	Non-essential	Non-essential	0.0150451	15	0.0110331	11	Hypothetical protein
CLAU_0786	Essential	-	0	0	0	0	Integrase catalytic region
CLAU_0787	Essential	-	0	0	0	0	putative transposase
CLAU_0788	Non-essential	Non-essential	0.0184255	22	0.00753769	9	Gluconate transporter
CLAU_0789	Non-essential	Non-essential	0.0214345	26	0.0131904	16	Glucarate dehydratase
CLAU_0790	Non-essential	Non-essential	0.00740741	3	0.00493827	2	Hypothetical protein
CLAU_0791	Non-essential	Non-essential	0.0222222	29	0.0122605	16	Anion transporter
speE	Non-essential	Non-essential	0.00763359	6	0.00508906	4	Spermidine synthase / Polyamine aminopropyl transferase
CLAU_0793	Non-essential	Non-essential	0.0157127	14	0.010101	9	Aldo/keto reductase / Methylglyoxal reductase (NADPH-dependent)
CLAU_0794	Non-essential	Non-essential	0.0221794	23	0.0125362	13	Transcriptional regulator CdaR family
CLAU_0795	Non-essential	Non-essential	0.0284653	23	0.0148515	12	Dihydrodipicolinate synthase
CLAU_r001	Essential	-	0	0	0	0
CLAU_r002	Essential	-	0.000384615	1	0	0
CLAU_r003	Essential	-	0	0	0	0
CLAU_0796	Non-essential	Non-essential	0.0254777	4	0.0191083	3	Sporulation stage 0 Spo0E-like regulatory phosphatase
add	Non-essential	Non-essential	0.0183983	17	0.0151515	14	Adenosine deaminase
CLAU_0798	Non-essential	Non-essential	0.0149254	10	0.00298507	2	Diguanylate cyclase
CLAU_0799	Non-essential	Non-essential	0.026538	44	0.0120627	20	Serine phosphatase
CLAU_0800	Non-essential	Non-essential	0.0231214	8	0.0144509	5	hypothetical protein
CLAU_0801	Non-essential	Non-essential	0.00609756	3	0.00609756	3	Hypothetical protein
CLAU_0802	Non-essential	Non-essential	0.0179924	19	0.0113636	12	hypothetical protein
CLAU_0803	Non-essential	Non-essential	0.025974	8	0.0162338	5	HesB-related (seleno) protein
thiI	Non-essential	Non-essential	0.02138	22	0.00971817	10	putative tRNA sulfurtransferase
CLAU_0805	Non-essential	Non-essential	0.0107422	11	0.00683594	7	Cysteine desulfurase
CLAU_0806	Non-essential	Non-essential	0.0154321	10	0.0138889	9	Polysaccharide deacetylase
CLAU_0807	Non-essential	Non-essential	0.025	16	0.0140625	9	putative protein family UPF0302
CLAU_0808	Non-essential	Non-essential	0.0171073	11	0.00933126	6	Hypothetical protein
CLAU_0809	Non-essential	Non-essential	0.0191726	38	0.0156408	31	Helicase superfamily 1 UvrD-related protein
CLAU_0810	Non-essential	Non-essential	0.0176893	32	0.00773908	14	Hypothetical protein
CLAU_0811	Non-essential	Non-essential	0.0206186	22	0.0103093	11	Cyclopropane-fatty-acyl-phospholipid synthase
CLAU_0812	Non-essential	Non-essential	0.0284043	34	0.00668338	8	putative signal transduction protein with CBS domain-containing protein
CLAU_t001	Essential	-	0	0	0	0
CLAU_t002	Essential	-	0	0	0	0
CLAU_t003	Non-essential	Essential	0.0147059	1	0	0
CLAU_0813	Non-essential	Essential	0.00636943	1	0	0	Sporulation stage 0 Spo0E-like regulatory phosphatase
CLAU_0814	Non-essential	Non-essential	0.0382294	19	0.0181087	9	Regulator B protein
CLAU_0815	Non-essential	Non-essential	0.0192476	22	0.00874891	10	Signal transduction histidine kinase regulating citrate/malate metabolism
CLAU_0816	Non-essential	Non-essential	0.00769231	1	0.00769231	1	AgrD family protein
CLAU_0817	Non-essential	Non-essential	0.0189873	12	0.0142405	9	putative radical SAM protein
CLAU_0818	Non-essential	Non-essential	0.023865	41	0.0128056	22	Diguanylate cyclase/phosphodiesterase
CLAU_0819	Non-essential	Non-essential	0.0263653	28	0.0094162	10	RNA binding S1 domain protein
CLAU_0820	Non-essential	Non-essential	0.0104167	9	0.00462963	4	Peptidase S58 DmpA
CLAU_0821	Non-essential	Non-essential	0.0255973	15	0.00170648	1	ECF-type transporter substrate-specific component
CLAU_0822	Non-essential	Non-essential	0.026335	36	0.0146306	20	Hypothetical protein
CLAU_0823	Non-essential	Non-essential	0.0223464	4	0.00558659	1	Small acid-soluble spore protein alpha/beta type
CLAU_0824	Non-essential	Non-essential	0.0212202	16	0.00530504	4	Cobalt ABC transporter ATPase subunit
CLAU_0825	Non-essential	Non-essential	0.039886	28	0.00997151	7	Cobalt ABC transporter inner membrane subunit CbiQ
CLAU_0826	Non-essential	Non-essential	0.0205731	28	0.0095518	13	Cell wall binding repeat 2-containing protein
CLAU_0827	Non-essential	Non-essential	0.019084	5	0.00763359	2	hypothetical protein
CLAU_0828	Non-essential	Non-essential	0.0248963	6	0.0165975	4	Hypothetical protein
CLAU_0829	Non-essential	Non-essential	0.0160858	6	0.0160858	6	putative cytochrome b5-domain-containing protein
CLAU_0830	Non-essential	Non-essential	0.026253	11	0.00954654	4	Hydrogenase maturation protease
CLAU_0831	Non-essential	Non-essential	0.0192308	24	0.0104167	13	Cytochrome-c3 hydrogenase
CLAU_0832	Non-essential	Non-essential	0.0163728	13	0.00755667	6	Hydrogenase (NiFe) small subunit HydA
CLAU_0833	Non-essential	Non-essential	0.0108827	9	0.00725514	6	Hypothetical protein
CLAU_0834	Non-essential	Non-essential	0.0205714	18	0.0125714	11	Hypothetical protein
CLAU_0835	Non-essential	Non-essential	0.0211864	25	0.0110169	13	Major facilitator superfamily MFS_1
CLAU_0836	Non-essential	Non-essential	0.0203704	22	0.012963	14	Major facilitator superfamily MFS_1
CLAU_0837	Non-essential	Non-essential	0.023108	40	0.0109763	19	2
CLAU_0838	Non-essential	Non-essential	0.0203562	16	0.0101781	8	Xylose isomerase domain-containing protein TIM barrel
CLAU_0839	Non-essential	Non-essential	0.0183435	33	0.0138966	25	NADPH/dihydrolipoyl dehydrogenase
aroE1	Non-essential	Non-essential	0.0253485	20	0.0114068	9	Shikimate dehydrogenase
aroD	Non-essential	Non-essential	0.0150273	11	0.0122951	9	3-dehydroquinate dehydratase
CLAU_0842	Non-essential	Non-essential	0.0170524	14	0.0146163	12	Transcriptional regulator LysR family
CLAU_0843	Non-essential	Non-essential	0.030303	10	0.0181818	6	hypothetical protein
CLAU_0844	Non-essential	Non-essential	0.013269	11	0.00603136	5	Type II secretion system F domain-containing protein
CLAU_0845	Non-essential	Non-essential	0.0357555	31	0.00692042	6	Type II secretion system F domain-containing protein
CLAU_0846	Non-essential	Non-essential	0.0150376	18	0.0116959	14	putative type II secretion system protein E
CLAU_0847	Non-essential	Non-essential	0.0143816	15	0.00862896	9	Response regulator receiver protein
CLAU_0848	Non-essential	Non-essential	0.0321839	28	0.0137931	12	Flp pilus assembly protein CpaB
CLAU_0849	Non-essential	Non-essential	0.0124224	10	0.00993789	8	Hypothetical protein
CLAU_0850	Non-essential	Non-essential	0.0132275	5	0.0026455	1	TadE family protein
CLAU_0851	Non-essential	Non-essential	0.0125	2	0.00625	1	Flp/Fap pilin component
CLAU_0852	Non-essential	Non-essential	0.0230263	14	0.0131579	8	Two component transcriptional regulator LuxR family
CLAU_0853	Non-essential	Non-essential	0.0159774	17	0.012218	13	DegS sensor signal transduction histidine kinase
CLAU_0854	Non-essential	Non-essential	0.0260223	14	0.0130112	7	Type IV leader peptidase
CLAU_0855	Non-essential	Non-essential	0.0196078	8	0.00490196	2	Hypothetical protein
CLAU_0856	Non-essential	Non-essential	0.0155039	6	0.00516796	2	Rubrerythrin
CLAU_0857	Non-essential	Non-essential	0.0143198	6	0.00477327	2	Transposase DDE domain-containing protein
CLAU_0858	Non-essential	Non-essential	0.00755287	5	0.00453172	3	Phosphonate-transporting ATPase
CLAU_0859	Non-essential	Non-essential	0.0116667	7	0.00833333	5	Polar amino acid ABC transporter inner membrane subunit
CLAU_0860	Non-essential	Non-essential	0.0130719	10	0.0104575	8	ABC-type transporter periplasmic subunit family 3
CLAU_0861	Non-essential	Non-essential	0.0258065	12	0.0129032	6	Hypothetical protein
CLAU_0862	Non-essential	Non-essential	0.0331633	13	0.0102041	4	CBS domain-containing membrane protein
CLAU_0863	Non-essential	Non-essential	0.0246914	4	0.0123457	2	Hypothetical protein
CLAU_0864	Non-essential	Non-essential	0.0196078	7	0.00840336	3	putative HNH endonuclease
CLAU_0865	Non-essential	Non-essential	0.0302795	39	0.0170807	22	Cardiolipin synthase
CLAU_0866	Essential	-	0.00444198	8	0.000555247	1	Fructose-1
CLAU_0867	Non-essential	Non-essential	0.0131965	18	0.00513196	7	Phosphoglucomutase/phosphomannomutase alpha/beta/alpha domain I
CLAU_0868	Non-essential	Non-essential	0.0112821	22	0.00512821	10	Heavy metal translocating P-type ATPase
CLAU_0869	Non-essential	Non-essential	0.0160819	11	0.0131579	9	40-residue YVTN family beta-propeller repeat protein
CLAU_0870	Non-essential	Non-essential	0.026534	16	0.0149254	9	ErfK/YbiS/YcfS/YnhG family protein
CLAU_0871	Non-essential	Non-essential	0.0222222	9	0.0148148	6	Hypothetical protein
aroK	Non-essential	Non-essential	0.043573	20	0.0283224	13	Shikimate kinase
aroE2	Non-essential	Non-essential	0.0462585	34	0.0272109	20	Shikimate dehydrogenase
CLAU_0874	Non-essential	Non-essential	0.0166016	17	0.0078125	8	Prephenate dehydratase
aroC	Non-essential	Non-essential	0.0133333	13	0.00410256	4	Chorismate synthase
aroA	Non-essential	Non-essential	0.0242845	28	0.00780572	9	3-phosphoshikimate 1-carboxyvinyltransferase
aroB	Non-essential	Non-essential	0.0396745	39	0.00915565	9	3-dehydroquinate synthase
CLAU_0878	Non-essential	Non-essential	0.0230474	18	0.0128041	10	Prephenate dehydrogenase
CLAU_0879	Non-essential	Non-essential	0.0225322	21	0.0171674	16	Phospho-2-dehydro-3-deoxyheptonate aldolase
CLAU_0880	Non-essential	Non-essential	0.0416667	6	0.0277778	4	Hypothetical protein
CLAU_0881	Non-essential	Non-essential	0.0339721	39	0.0200348	23	CHAP domain-containing protein
CLAU_0882	Non-essential	Non-essential	0.037037	28	0.0238095	18	Response regulator receiver protein
CLAU_0883	Essential	-	0.00447761	3	0.00298507	2	Short-chain dehydrogenase/reductase SDR
CLAU_0884	Non-essential	Non-essential	0.0257926	48	0.0166577	31	Methyl-accepting chemotaxis protein
CLAU_0885	Non-essential	Non-essential	0.0288066	7	0.0123457	3	ACT domain-containing protein
CLAU_0886	Non-essential	Non-essential	0.0171569	21	0.00245098	3	UPF0210 protein
CLAU_0887	Non-essential	Non-essential	0.0178197	17	0.00943396	9	putative metal dependent phosphohydrolase
CLAU_0888	Non-essential	Non-essential	0.0148936	14	0.00425532	4	Methyl-accepting chemotaxis sensory transducer
CLAU_0889	Non-essential	Non-essential	0.0357143	17	0.0189076	9	Hypothetical protein
CLAU_0890	Non-essential	Non-essential	0.0332871	24	0.0138696	10	Hypothetical protein
CLAU_0891	Non-essential	Non-essential	0.015873	6	0.005291	2	GCN5-related N-acetyltransferase
CLAU_0892	Non-essential	Non-essential	0.0133668	16	0.0075188	9	UDP-glucuronosyl/UDP-glucosyltransferase
CLAU_0893	Non-essential	Non-essential	0.0419948	16	0.0262467	10	hypothetical protein
CLAU_0894	Non-essential	Non-essential	0.0182328	13	0.00841515	6	Transcriptional regulator AraC family
CLAU_0895	Non-essential	Non-essential	0.0119048	1	0.0119048	1	Hypothetical protein
CLAU_0896	Non-essential	Non-essential	0.0141822	45	0.00756382	24	Pyruvate ferredoxin/flavodoxin oxidoreductase
CLAU_0897	Non-essential	Essential	0.00657895	1	0	0	hypothetical protein
CLAU_0898	Non-essential	Non-essential	0.0218477	35	0.00873908	14	Exo-poly-alpha-galacturonosidase
CLAU_0899	Non-essential	Non-essential	0.0177778	12	0.0118519	8	AAA-ATPase
CLAU_0900	Non-essential	Non-essential	0.0183616	13	0.00564972	4	Transcriptional regulator IclR family
CLAU_0901	Non-essential	Non-essential	0.012218	13	0.00845865	9	Aspartate transaminase
CLAU_0902	Non-essential	Non-essential	0.0189702	14	0.0135501	10	Nitroreductase
CLAU_0903	Non-essential	Non-essential	0.010395	5	0.00831601	4	Hypothetical protein
CLAU_0904	Non-essential	Non-essential	0.019573	11	0.00533808	3	Transcriptional regulator TetR family
CLAU_0905	Non-essential	Non-essential	0.0229008	30	0.0114504	15	Transcriptional regulator GntR family with aminotransferase domain-containing protein
CLAU_0906	Non-essential	Non-essential	0.0240385	15	0.0176282	11	Aspartate racemase
CLAU_0907	Non-essential	Non-essential	0.0215054	28	0.00998464	13	MFS transporter
CLAU_0908	Non-essential	Non-essential	0.015625	9	0.0138889	8	Transcriptional regulator TetR family
CLAU_0909	Non-essential	Non-essential	0.0238313	26	0.00733272	8	SEC-C motif domain protein
CLAU_0910	Non-essential	Non-essential	0.0336391	11	0.0122324	4	hypothetical protein
CLAU_0911	Non-essential	Non-essential	0.0282187	64	0.0167549	38	CoA-disulfide reductase
CLAU_0912	Non-essential	Non-essential	0.0277228	14	0.0178218	9	Methyltransferase type 11
CLAU_0913	Essential	-	0	0	0	0	Hypothetical protein
CLAU_0914	Non-essential	Non-essential	0.0152905	5	0.00917431	3	C_GCAxxG_C_C family protein
CLAU_0915	Non-essential	Non-essential	0.0153846	4	0.00769231	2	Regulatory protein ArsR
CLAU_0916	Non-essential	Non-essential	0.0183276	16	0.0114548	10	hypothetical protein
CLAU_0917	Non-essential	Essential	0.00925926	2	0	0	Redox-active disulfide protein 2
CLAU_0918	Non-essential	Non-essential	0.0264151	7	0.0113208	3	Transcriptional regulator ArsR family
CLAU_0919	Non-essential	Non-essential	0.018711	9	0.014553	7	hypothetical protein
CLAU_0920	Non-essential	Non-essential	0.0343137	14	0.0171569	7	Hypothetical protein
CLAU_0921	Non-essential	Non-essential	0.0298507	32	0.0186567	20	Na(+)/H(+) antiporter nhaA
CLAU_0922	Non-essential	Non-essential	0.0102564	2	0.0102564	2	Transposase IS200-family protein
CLAU_0923	Non-essential	Non-essential	0.0196078	8	0.00980392	4	hypothetical protein
CLAU_0924	Non-essential	Non-essential	0.0160256	10	0.00480769	3	Two component transcriptional regulator winged helix family
CLAU_0925	Non-essential	Non-essential	0.0252619	41	0.0160197	26	Integral membrane sensor signal transduction histidine kinase
CLAU_0926	Non-essential	Non-essential	0.0286458	11	0.0130208	5	hypothetical protein
CLAU_0927	Non-essential	Non-essential	0.0241546	25	0.0135266	14	Hypothetical protein
CLAU_0928	Non-essential	Non-essential	0.0223464	4	0.0167598	3	HxlR family transcriptional regulator
CLAU_0929	Non-essential	Non-essential	0.0268041	26	0.014433	14	Peptidase M24
CLAU_0930	Non-essential	Non-essential	0.0325671	17	0.0191571	10	TesA-like protease
CLAU_0931	Non-essential	Non-essential	0.0226876	13	0.0191972	11	TRNA (guanine-N(7)-)-methyltransferase
CLAU_0932	Non-essential	Non-essential	0.00869565	9	0.00676328	7	Hypothetical protein
CLAU_0933	Non-essential	Non-essential	0.0361446	21	0.0172117	10	Peptidase M50
CLAU_0934	Non-essential	Non-essential	0.0519481	48	0.0162338	15	Hypothetical protein
CLAU_0935	Non-essential	Non-essential	0.0307692	28	0.00769231	7	hypothetical protein
ylaK	Non-essential	Non-essential	0.0184739	23	0.0104418	13	putative protein YlaK family
CLAU_0937	Non-essential	Essential	0.0113636	2	0	0	Small acid-soluble spore protein alpha/beta type
CLAU_0938	Non-essential	Non-essential	0.0323232	96	0.0175084	52	Cell wall binding repeat 2-containing protein
CLAU_0939	Non-essential	Non-essential	0.011194	3	0.00373134	1	Hypothetical protein
CLAU_0940	Non-essential	Non-essential	0.0216535	11	0.00393701	2	NADPH-dependent FMN reductase
CLAU_0941	Non-essential	Non-essential	0.0290381	32	0.0136116	15	Hypothetical protein
CLAU_0942	Non-essential	Non-essential	0.0288462	12	0.00721154	3	hypothetical protein
CLAU_0943	Non-essential	Non-essential	0.0147059	7	0.00630252	3	Superoxide dismutase copper/zinc binding protein
CLAU_0944	Non-essential	Non-essential	0.0177165	9	0.00787402	4	Coat F domain protein
CLAU_0945	Essential	-	0	0	0.0027027	1	Hypothetical protein
CLAU_0946	Non-essential	Non-essential	0.04375	7	0.0125	2	H-type small acid-soluble spore protein
CLAU_0947	Non-essential	Non-essential	0.0394089	8	0.0295567	6	hypothetical protein
CLAU_0948	Non-essential	Non-essential	0.0197531	16	0.0148148	12	Acyl carrier protein reductase
CLAU_0949	Non-essential	Non-essential	0.0239421	43	0.0155902	28	putative 2
CLAU_0950	Non-essential	Non-essential	0.0160966	8	0.00402414	2	PadR family transcriptional regulator
CLAU_0951	Non-essential	Non-essential	0.0376238	38	0.0217822	22	PrcB C-terminal domain-containing protein
CLAU_0952	Non-essential	Non-essential	0.0136139	11	0.00618812	5	hypothetical protein
CLAU_0953	Non-essential	Non-essential	0.0172043	8	0.0107527	5	RNA polymerase sigma-24 subunit
CLAU_0954	Non-essential	Non-essential	0.0225322	21	0.0160944	15	Cell wall binding repeat 2-containing protein
ade	Non-essential	Non-essential	0.0267081	43	0.0161491	26	Adenine deaminase
CLAU_0956	Non-essential	Non-essential	0.0361174	16	0.0180587	8	CMP/dCMP deaminase zinc-binding protein
CLAU_0957	Non-essential	Non-essential	0.0213049	16	0.011984	9	putative molybdopterin dehydrogenase FAD-binding protein
CLAU_0958	Non-essential	Non-essential	0.0136986	6	0.00913242	4	putative oxidoreductase iron-sulfur binding subunit
CLAU_0959	Non-essential	Non-essential	0.0364501	69	0.0158479	30	putative xanthine dehydrogenase
CLAU_0960	Non-essential	Non-essential	0.0159325	17	0.00749766	8	Peptidase M20
CLAU_0961	Non-essential	Non-essential	0.0244584	35	0.0209644	30	N-acyl-D-glutamate deacylase
CLAU_0962	Non-essential	Non-essential	0.0274791	23	0.0179211	15	ABC-type transporter integral membrane subunit
CLAU_0963	Non-essential	Non-essential	0.0217177	22	0.011846	12	ABC-type transporter integral membrane subunit
CLAU_0964	Non-essential	Non-essential	0.030303	42	0.0165945	23	putative ABC transporter ATP-binding protein
CLAU_0965	Non-essential	Non-essential	0.0206693	21	0.00984252	10	putative basic membrane protein
CLAU_0966	Non-essential	Non-essential	0.0286195	17	0.013468	8	YheO-like domain-containing protein
CLAU_0967	Non-essential	Non-essential	0.0217129	18	0.0108565	9	Glycoside hydrolase family 25
CLAU_0968	Non-essential	Non-essential	0.025641	27	0.0161443	17	putative amidohydrolase
CLAU_0969	Non-essential	Non-essential	0.0275229	9	0.0152905	5	Response regulator receiver protein
CLAU_0970	Non-essential	Non-essential	0.0187134	48	0.00896686	23	Multi-sensor hybrid histidine kinase
CLAU_0971	Non-essential	Non-essential	0.0207469	20	0.0145228	14	Metal dependent phosphohydrolase
CLAU_0972	Non-essential	Non-essential	0.0282132	18	0.015674	10	LytTR family two component transcriptional regulator
CLAU_0973	Non-essential	Non-essential	0.037751	47	0.0216867	27	Putatative membrane-associated ATP-binding domain protein
CLAU_0974	Non-essential	Non-essential	0.0257426	13	0.00990099	5	Hypothetical protein
CLAU_0975	Non-essential	Non-essential	0.0197368	12	0.00986842	6	hypothetical protein
CLAU_0976	Non-essential	Non-essential	0.0357143	3	0.0119048	1	Hypothetical protein
CLAU_0977	Non-essential	Non-essential	0.0206186	18	0.0114548	10	Glyoxylate reductase (NADP(+))
CLAU_0978	Non-essential	Non-essential	0.0285488	36	0.00475813	6	Integral membrane sensor signal transduction histidine kinase
CLAU_0979	Non-essential	Non-essential	0.0334855	22	0.0182648	12	Two component transcriptional regulator winged helix family
CLAU_0980	Non-essential	Non-essential	0.0347339	62	0.0252101	45	hypothetical protein
CLAU_0981	Non-essential	Non-essential	0.0216763	15	0.015896	11	ABC-type transporter system ATPase
CLAU_0982	Non-essential	Non-essential	0.0298507	20	0.0149254	10	Hypothetical protein
CLAU_0983	Non-essential	Non-essential	0.0307298	24	0.0140845	11	Hypothetical protein
CLAU_0984	Non-essential	Non-essential	0.0186047	32	0.00813953	14	Hypothetical protein
CLAU_0985	Non-essential	Non-essential	0.0533118	33	0.0290792	18	Hypothetical protein
CLAU_0986	Non-essential	Non-essential	0.0277457	72	0.0177264	46	Type III restriction protein res subunit
CLAU_0987	Non-essential	Non-essential	0.0166667	5	0.00666667	2	Hypothetical protein
CLAU_0988	Non-essential	Non-essential	0.0149254	9	0.00829187	5	Hypothetical protein
CLAU_0989	Non-essential	Non-essential	0.039834	48	0.0190871	23	putative membrane associated ATPase-containing protein
CLAU_0990	Non-essential	Non-essential	0.0351682	23	0.0168196	11	LytTR family DNA-binding response regulator
CLAU_0991	Non-essential	Non-essential	0.0353303	23	0.0184332	12	putative esterase
CLAU_0992	Non-essential	Non-essential	0.0216826	25	0.0190807	22	putative transcriptional regulator PucR family
CLAU_0993	Non-essential	Non-essential	0.0235018	20	0.0164512	14	NADPH-dependent FMN reductase
CLAU_0994	Non-essential	Non-essential	0.025641	12	0.017094	8	Membrane protein
CLAU_0995	Non-essential	Non-essential	0.0182841	13	0.0126582	9	Hypothetical protein
CLAU_0996	Non-essential	Non-essential	0.0155813	39	0.0111866	28	Fumarate reductase/succinate dehydrogenase flavoprotein domain protein
CLAU_0997	Non-essential	Non-essential	0.0140625	27	0.00885417	17	Pyridine nucleotide-disulfide oxidoreductase
CLAU_0998	Non-essential	Non-essential	0.0248963	30	0.0149378	18	DNA modification/repair radical SAM protein
CLAU_0999	Non-essential	Non-essential	0.0256798	17	0.0166163	11	putative DNA metabolism protein
CLAU_1000	Non-essential	Non-essential	0.00520833	1	0.00520833	1	Hypothetical protein
CLAU_1001	Non-essential	Non-essential	0.022082	21	0.022082	21	Uroporphyrinogen decarboxylase (URO-D)
CLAU_1002	Non-essential	Non-essential	0.0227519	105	0.0136511	63	Cell wall binding repeat 2-containing protein
CLAU_1003	Non-essential	Non-essential	0.0481481	13	0.0148148	4	Hypothetical protein
CLAU_1004	Non-essential	Non-essential	0.0247934	15	0.0181818	11	Tail collar domain protein
CLAU_1005	Non-essential	Non-essential	0.0178174	8	0.0111359	5	GCN5-related N-acetyltransferase
CLAU_1006	Non-essential	Non-essential	0.0164294	15	0.0120482	11	Hypothetical protein
CLAU_1007	Non-essential	Non-essential	0.0287009	19	0.0196375	13	putative DNA metabolism protein
CLAU_1008	Non-essential	Non-essential	0.0113507	10	0.00567537	5	Methyl-accepting chemotaxis sensory transducer
CLAU_1009	Non-essential	Non-essential	0.030303	5	0.0363636	6	Hypothetical protein
lysR	Non-essential	Non-essential	0.0287081	18	0.0207337	13	Transcriptional regulator LysR family
CLAU_1011	Non-essential	Non-essential	0.0183742	33	0.0105791	19	Methyl-accepting chemotaxis sensory transducer
CLAU_1012	Non-essential	Non-essential	0.0259319	32	0.0137763	17	putative membrane protein
CLAU_1013	Non-essential	Non-essential	0.0239521	24	0.0159681	16	Hypothetical protein
CLAU_1014	Non-essential	Non-essential	0.0217765	38	0.0120344	21	Aconitate hydratase
CLAU_1015	Non-essential	Essential	0.00504323	7	0.000720461	1	Citrate lyase alpha subunit
CLAU_1016	Non-essential	Non-essential	0.00861009	7	0.00492005	4	Citrate lyase beta subunit
citD2	Essential	-	0.00373134	1	0.00373134	1	Citrate lyase acyl carrier protein
CLAU_1018	Essential	-	0.000954198	1	0	0	Malate dehydrogenase
CLAU_1019	Essential	-	0.00164474	1	0	0	GntR family transcriptional regulator
CLAU_1020	Non-essential	Non-essential	0.0307263	22	0.0139665	10	Hypothetical protein
CLAU_1021	Non-essential	Non-essential	0.0259319	32	0.0145867	18	Hydroxydechloroatrazine ethylaminohydrolase
CLAU_1022	Non-essential	Non-essential	0.0121145	11	0.00440529	4	Aldo/keto reductase
CLAU_1023	Non-essential	Non-essential	0.0410959	21	0.0215264	11	Acetyltransferase
CLAU_1024	Non-essential	Non-essential	0.0168285	26	0.012945	20	Methyl-accepting chemotaxis protein
CLAU_1025	Non-essential	Non-essential	0.0146843	10	0.010279	7	N-acetyltransferase
CLAU_1026	Non-essential	Non-essential	0.0213049	16	0.0133156	10	Methyl-accepting chemotaxis protein
CLAU_1027	Non-essential	Non-essential	0.0237869	25	0.0161751	17	3-Phosphoglycerate dehydrogenase
CLAU_1028	Non-essential	Non-essential	0.0136519	8	0.0102389	6	Hypothetical protein
CLAU_1029	Non-essential	Non-essential	0.0115132	7	0.00493421	3	Two component transcriptional regulator
CLAU_1030	Non-essential	Non-essential	0.0144535	16	0.0108401	12	Integral membrane sensor signal transduction histidine kinase
CLAU_1031	Non-essential	Non-essential	0.0375	15	0.02	8	Hypothetical protein
CLAU_1032	Non-essential	Non-essential	0.0200587	41	0.0136986	28	Diguanylate cyclase
CLAU_1033	Non-essential	Non-essential	0.0194553	5	0.0116732	3	Hypothetical protein
CLAU_1034	Non-essential	Non-essential	0.037851	31	0.019536	16	Diguanylate cyclase
polC	Essential	-	0.00255428	10	0.000510856	2	DNA polymerase III polC-type
CLAU_1036	Non-essential	Non-essential	0.0201005	12	0.0150754	9	Peptidase S51 dipeptidase E
CLAU_1037	Non-essential	Non-essential	0.0175439	3	0.0116959	2	Hypothetical protein
CLAU_1038	Non-essential	Essential	0.00584795	3	0	0	Hypothetical protein
CLAU_1039	Non-essential	Non-essential	0.037037	6	0.0185185	3	Hypothetical protein
CLAU_1040	Non-essential	Non-essential	0.0123457	13	0.00474834	5	Alcohol dehydrogenase
CLAU_1041	Non-essential	Non-essential	0.0123804	22	0.00675295	12	NADH:flavin oxidoreductase
CLAU_1042	Non-essential	Non-essential	0.0151947	16	0.0104463	11	MFS transporter
CLAU_1043	Non-essential	Non-essential	0.0234043	33	0.00992908	14	Transcriptional regulator CdaR family
CLAU_1044	Non-essential	Non-essential	0.0105263	6	0.00350877	2	NADPH-dependent FMN reductase
CLAU_1045	Non-essential	Non-essential	0.0152672	8	0.0019084	1	Hypothetical protein
CLAU_1046	Non-essential	Non-essential	0.00534759	1	0.00534759	1	Hypothetical protein
CLAU_1047	Non-essential	Non-essential	0.0300546	22	0.0204918	15	Chloride peroxidase
CLAU_1048	Non-essential	Non-essential	0.0233918	4	0.0116959	2	Hypothetical protein
CLAU_1049	Non-essential	Non-essential	0.0127505	7	0.00910747	5	Transglutaminase domain-containing protein
CLAU_1050	Non-essential	Non-essential	0.0176929	25	0.014862	21	Hypothetical protein
CLAU_1051	Non-essential	Non-essential	0.0145631	3	0.00485437	1	Hypothetical protein
CLAU_1052	Non-essential	Non-essential	0.0216346	9	0.0120192	5	Hypothetical protein
CLAU_1053	Non-essential	Non-essential	0.0189076	9	0.0105042	5	Methylase
CLAU_1054	Non-essential	Non-essential	0.005	1	0.01	2	Hypothetical protein
CLAU_1055	Essential	-	0	0	0	0	Hypothetical protein
CLAU_1056	Non-essential	Non-essential	0.0423573	23	0.0239411	13	Hypothetical protein
CLAU_1057	Non-essential	Non-essential	0.0245098	20	0.00980392	8	Hypothetical protein
CLAU_1058	Non-essential	Non-essential	0.014652	4	0.014652	4	Death-on-curing family protein
CLAU_1059	Non-essential	Non-essential	0.0225734	10	0.020316	9	Hypothetical protein
CLAU_1060	Non-essential	Essential	0.00740741	1	0	0	Hypothetical protein
CLAU_1061	Essential	-	0	0	0	0	Integrase
CLAU_1062	Essential	-	0	0	0.00191571	1	Transposase
CLAU_1063	Non-essential	Non-essential	0.03207	22	0.0174927	12	Proteinase inhibitor I42/chagasin
CLAU_1064	Non-essential	Non-essential	0.047619	8	0.0178571	3	Hypothetical protein
CLAU_1065	Non-essential	Non-essential	0.0233333	14	0.0116667	7	Hypothetical protein
CLAU_1066	Non-essential	Non-essential	0.0292398	5	0.0116959	2	Phage-like protein
CLAU_1067	Non-essential	Non-essential	0.0183486	6	0.0030581	1	Hypothetical protein
CLAU_1068	Non-essential	Non-essential	0.0277778	3	0.00925926	1	Hypothetical protein
CLAU_t004	Essential	-	0	0	0	0
CLAU_1069	Non-essential	Non-essential	0.0283333	17	0.01	6	Metal ABC-type transporter ATP-binding protein
CLAU_1070	Non-essential	Non-essential	0.0446927	32	0.0223464	16	ABC-type transporter permease
CLAU_1071	Non-essential	Essential	0.00860215	4	0	0	Cob(I)alamin adenosyltransferase
CLAU_1072	Non-essential	Non-essential	0.0297542	23	0.00905563	7	GHMP kinase
CLAU_1073	Essential	-	0.00428571	3	0	0	Cobalt-precorrin-6A reductase
CLAU_1074	Non-essential	Non-essential	0.0174966	13	0.00538358	4	Sirohydrochlorin cobaltochelatase
CLAU_1075	Non-essential	Non-essential	0.0337942	22	0.0046083	3	Cobalt-precorrin-3B C17-methyltransferase
cbiG	Non-essential	Non-essential	0.0179325	17	0.00316456	3	Cobalamin synthesis protein cbiG
CLAU_1077	Non-essential	Essential	0.00571429	4	0	0	Precorrin-4 C(11)-methyltransferase
CLAU_1078	Non-essential	Non-essential	0.0226171	14	0.00969305	6	Cobalt-precorrin-2 C(20)-methyltransferase
CLAU_1079	Non-essential	Essential	0.0195695	10	0	0	Precorrin-6Y C5
CLAU_1080	Non-essential	Non-essential	0.010772	6	0.00179533	1	Precorrin-6y C5
CLAU_1081	Non-essential	Non-essential	0.0123077	12	0.00307692	3	Cobalt-precorrin-6A synthase
CLAU_1082	Non-essential	Non-essential	0.0268336	15	0.00894454	5	Precorrin-8X methylmutase
cobT	Non-essential	Non-essential	0.0164948	16	0.00412371	4	Nicotinate-nucleotide-dimethylbenzimidazole phosphoribosyltransferase
cbiA	Non-essential	Non-essential	0.0124792	15	0.00166389	2	Cobyrinic acid a
CLAU_1085	Non-essential	Non-essential	0.0205011	18	0.0102506	9	Delta-aminolevulinic acid dehydratase
CLAU_1086	Non-essential	Non-essential	0.0197719	26	0.00760456	10	Uroporphyrin-III C-methyltransferase
hemC	Non-essential	Non-essential	0.0229008	18	0.00890585	7	Porphobilinogen deaminase
CLAU_1088	Non-essential	Non-essential	0.0485762	29	0.0251256	15	Precorrin-2 dehydrogenase
CLAU_1089	Non-essential	Non-essential	0.0259857	29	0.0062724	7	Threonine-phosphate decarboxylase
cbiB	Non-essential	Non-essential	0.0410023	36	0.0170843	15	Cobalamin biosynthesis protein cbiB
cobQ	Non-essential	Non-essential	0.0168252	23	0.00585223	8	Cobyric acid synthase
CLAU_1092	Non-essential	Essential	0.00764526	5	0	0	Cobalt ABC transporter ATPase
CLAU_1093	Non-essential	Non-essential	0.00687758	5	0.00137552	1	Cobalt permease
CLAU_1094	Non-essential	Non-essential	0.0383838	19	0.020202	10	NUDIX hydrolase
CLAU_1095	Essential	-	0.000766284	1	0.000766284	1	GntR family transcriptional regulator
yhgE1	Non-essential	Non-essential	0.0241397	47	0.011813	23	Phage infection protein
yhgE2	Non-essential	Non-essential	0.0236626	46	0.0108025	21	Phage infection protein
CLAU_1098	Non-essential	Non-essential	0.0215285	20	0.01507	14	Tyrosine specific protein phosphatase
CLAU_1099	Non-essential	Non-essential	0.00945946	7	0.0027027	2	NLPA lipoprotein
ddl	Essential	-	0.00124688	1	0	0	D-alanine-D-alanine ligase
CLAU_1101	Non-essential	Essential	0.00475737	5	0.000951475	1	Alanine racemase
CLAU_1102	Non-essential	Non-essential	0.0198745	19	0.0135983	13	Hypothetical protein
CLAU_1103	Essential	-	0	0	0.00406504	1	Metal sensitive transcriptional repressor
CLAU_1104	Non-essential	Non-essential	0.0201703	45	0.00941282	21	Metal-dependent RNase
CLAU_1105	Non-essential	Non-essential	0.0175055	8	0.0131291	6	Hypothetical protein
CLAU_1106	Non-essential	Non-essential	0.0154321	10	0.00925926	6	hypothetical protein
CLAU_1107	Non-essential	Non-essential	0.0174419	9	0.0116279	6	Nitroreductase
CLAU_1108	Non-essential	Non-essential	0.015855	14	0.00906002	8	D-lactate dehydrogenase
CLAU_1109	Non-essential	Non-essential	0.00485437	1	0.00970874	2	Hypothetical protein
CLAU_1110	Non-essential	Non-essential	0.0264317	18	0.0176211	12	Hypothetical protein
CLAU_1111	Non-essential	Non-essential	0.0272232	15	0.0127042	7	Hypothetical protein
CLAU_1112	Non-essential	Non-essential	0.0200182	22	0.0127389	14	Major facilitator superfamily MFS_1
CLAU_1113	Non-essential	Non-essential	0.0237624	12	0.0138614	7	Phosphoesterase PA-phosphatase
CLAU_1114	Non-essential	Non-essential	0.015528	5	0.00931677	3	HxlR family transcriptional regulator
CLAU_1115	Non-essential	Non-essential	0.018617	7	0.0106383	4	Pyridoxamine 5-phosphate oxidase
CLAU_1116	Non-essential	Non-essential	0.034632	16	0.0194805	9	Hypothetical protein
CLAU_1117	Non-essential	Non-essential	0.0108696	2	0.0108696	2	CAAX protease
CLAU_1118	Non-essential	Non-essential	0.0261194	7	0.0149254	4	Hypothetical protein
CLAU_1119	Non-essential	Non-essential	0.025974	4	0.0194805	3	Hypothetical protein
CLAU_1120	Non-essential	Non-essential	0.0588235	7	0.0336134	4	Hypothetical protein
CLAU_1121	Non-essential	Non-essential	0.0223881	6	0.00746269	2	Hypothetical protein
CLAU_1122	Essential	-	0.00462963	1	0.00462963	1	Primosome DnaD subunit
CLAU_1123	Non-essential	Non-essential	0.0077821	2	0.0077821	2	Transcriptional regulator
CLAU_1124	Non-essential	Non-essential	0.0176322	7	0.00755667	3	Hypothetical protein
CLAU_1125	Non-essential	Non-essential	0.00775194	3	0.00516796	2	Acetyltransferase
CLAU_1126	Non-essential	Non-essential	0.0273775	19	0.0115274	8	Methyltransferase
CLAU_1127	Non-essential	Non-essential	0.0233333	7	0.01	3	RNA polymerase sigma factor
CLAU_1128	Essential	-	0	0	0.00671141	1	Hypothetical protein
CLAU_1129	Non-essential	Non-essential	0.0246305	5	0.00985222	2	Hypothetical protein
CLAU_1130	Non-essential	Non-essential	0.00657895	1	0.00657895	1	Hypothetical protein
CLAU_1131	Non-essential	Non-essential	0.0296296	8	0.0259259	7	Hypothetical protein
CLAU_1132	Non-essential	Non-essential	0.0320988	26	0.0197531	16	Metabolite transporter
CLAU_1133	Non-essential	Non-essential	0.029304	8	0.021978	6	Abortive infection family protein
CLAU_1134	Non-essential	Non-essential	0.0514403	25	0.0329218	16	Abortive infection family protein
CLAU_t005	Essential	-	0	0	0	0
CLAU_1135	Non-essential	Non-essential	0.0269107	25	0.00861141	8	Fe-S oxidoreductase
CLAU_1136	Non-essential	Non-essential	0.0190311	11	0.0103806	6	Hypothetical protein
CLAU_1137	Non-essential	Non-essential	0.0242424	8	0.00909091	3	Transcriptional regulator MarR family
CLAU_1138	Non-essential	Non-essential	0.0212264	18	0.0129717	11	Phosphoglycerate dehydrogenase
CLAU_1139	Non-essential	Non-essential	0.0315627	41	0.0161663	21	Multidrug MFS-type transporter
CLAU_1140	Non-essential	Non-essential	0.0262391	9	0.0116618	4	Hypothetical protein
CLAU_1141	Non-essential	Non-essential	0.00512821	1	0.0102564	2	Transcriptional regulator
CLAU_1142	Non-essential	Non-essential	0.0208333	8	0.0208333	8	Hypothetical protein
CLAU_1143	Non-essential	Non-essential	0.0280193	29	0.0115942	12	Major facilitator superfamily MFS_1
CLAU_1144	Non-essential	Non-essential	0.0219081	31	0.0134276	19	Histidine ammonia-lyase
CLAU_1145	Non-essential	Non-essential	0.0143149	7	0.00408998	2	Hypothetical protein
CLAU_1146	Non-essential	Non-essential	0.0186916	4	0.0140187	3	Hypothetical protein
CLAU_1147	Non-essential	Non-essential	0.0205696	26	0.0134494	17	Na(+)/solute symporter
CLAU_1148	Non-essential	Non-essential	0.0304054	45	0.0114865	17	Sigma-54 specific transcriptional regulator Fis family
CLAU_1149	Non-essential	Non-essential	0.0184739	23	0.00481928	6	Aspartate kinase
CLAU_1150	Non-essential	Non-essential	0.0180505	10	0.0108303	6	Phospholipid methyltransferase
CLAU_1151	Non-essential	Non-essential	0.0185185	16	0.00810185	7	Hypothetical protein
CLAU_1152	Non-essential	Non-essential	0.027027	16	0.0101351	6	Hypothetical protein
CLAU_1153	Non-essential	Non-essential	0.0162338	5	0.00649351	2	Transcriptional regulator PadR-like family
clpP1	Non-essential	Non-essential	0.0208729	11	0.00948767	5	ATP-dependent Clp protease proteolytic subunit
CLAU_1155	Non-essential	Non-essential	0.0316456	10	0.0221519	7	Transcriptional regulator AraC family
CLAU_1156	Non-essential	Non-essential	0.0341426	45	0.0227618	30	Integral membrane sensor signal transduction histidine kinase
CLAU_1157	Non-essential	Non-essential	0.036859	23	0.0192308	12	Two component transcriptional regulator
CLAU_1158	Non-essential	Non-essential	0.0194863	22	0.00708592	8	Hypothetical protein
CLAU_1159	Non-essential	Non-essential	0.0151057	10	0.00453172	3	Hypothetical protein
CLAU_1160	Non-essential	Non-essential	0.0167364	16	0.00941423	9	ABC-2 family transporter protein
CLAU_1161	Non-essential	Non-essential	0.0195489	13	0.00601504	4	Sulfate-transporting ATPase
CLAU_1162	Non-essential	Non-essential	0.0228013	21	0.00977199	9	Spore photoproduct lyase
CLAU_1163	Non-essential	Non-essential	0.0294906	11	0.0107239	4	Universal stress protein
thiD	Non-essential	Non-essential	0.0303867	22	0.0110497	8	Phosphomethylpyrimidine kinase
thiM	Non-essential	Non-essential	0.0192044	14	0.00548697	4	Hydroxyethylthiazole kinase
thiE1	Non-essential	Non-essential	0.0344828	19	0.0163339	9	Thiamine-phosphate pyrophosphorylase
CLAU_1167	Non-essential	Non-essential	0.015165	17	0.00981267	11	HAD-superfamily hydrolase subfamily IIA
CLAU_1168	Non-essential	Non-essential	0.00961539	6	0.00641026	4	LrgB family protein
CLAU_1169	Non-essential	Non-essential	0.037037	12	0.0277778	9	LrgA family protein
CLAU_1170	Non-essential	Non-essential	0.0226904	28	0.0145867	18	MATE efflux family protein
CLAU_1171	Essential	-	0.00224215	1	0.00224215	1	Transcriptional regulator MarR family
CLAU_1172	Non-essential	Non-essential	0.0115741	10	0.00578704	5	Transcriptional regulator LysR family
CLAU_1173	Non-essential	Non-essential	0.0192572	14	0.00687758	5	ABC-type transporter periplasmic subunit family 3
CLAU_1174	Non-essential	Non-essential	0.0208333	12	0.00694444	4	Polar amino acid ABC transporter inner membrane subunit
CLAU_1175	Non-essential	Essential	0.018018	2	0	0	Hypothetical protein
CLAU_1176	Non-essential	Non-essential	0.0162127	25	0.0103761	16	Methyl-accepting chemotaxis sensory transducer
addA	Essential	-	0.0045045	15	0.0012012	4	ATP-dependent helicase
CLAU_1178	Non-essential	Non-essential	0.0364963	35	0.0177268	17	Diguanylate cyclase
CLAU_1179	Non-essential	Essential	0.0178838	24	0.000745156	1	Threonine synthase
CLAU_1180	Non-essential	Non-essential	0.0154291	16	0.00289296	3	Cysteine desulfurase family protein
CLAU_1181	Non-essential	Non-essential	0.00555556	5	0.00333333	3	Cobalamin (vitamin B12) biosynthesis CbiM protein
lipA	Non-essential	Non-essential	0.00782269	6	0.00521512	4	Lipoyl synthase
lplA	Non-essential	Non-essential	0.0361174	32	0.0191874	17	Lipoyltransferase and lipoate-protein ligase
CLAU_1184	Non-essential	Essential	0.0106838	5	0	0	Hypothetical protein
cspA	Essential	-	0	0	0	0	Cold-shock DNA-binding domain protein
CLAU_1186	Non-essential	Non-essential	0.00890585	7	0.00636132	5	Iron-sulfur-dependent L-serine dehydratase alpha subunit
CLAU_1187	Non-essential	Non-essential	0.012987	8	0.0113636	7	Iron-sulfur-dependent L-serine dehydratase beta subunit
CLAU_1188	Non-essential	Non-essential	0.0272294	40	0.0142954	21	Aspartate aminotransferase
CLAU_1189	Non-essential	Non-essential	0.0263158	31	0.0118846	14	Aminotransferase class V
CLAU_1190	Non-essential	Non-essential	0.0308483	12	0.0179949	7	Hypothetical protein
CLAU_1191	Non-essential	Non-essential	0.00763359	6	0.00508906	4	Transcriptional regulator LysR family
CLAU_1192	Non-essential	Non-essential	0.00795756	6	0.00132626	1	Permease
CLAU_1193	Non-essential	Essential	0.00573066	2	0	0	Hypothetical protein
CLAU_1194	Non-essential	Non-essential	0.0180227	35	0.0113285	22	Phage infection protein
CLAU_1195	Non-essential	Non-essential	0.047619	4	0.0238095	2	Hypothetical protein
ytfJ	Non-essential	Non-essential	0.0244648	8	0.00611621	2	Sporulation protein ytfJ
CLAU_1197	Non-essential	Non-essential	0.0294659	16	0.0110497	6	Hypothetical protein
CLAU_1198	Non-essential	Non-essential	0.0216049	7	0.0216049	7	Hypothetical protein
CLAU_1199	Non-essential	Non-essential	0.0177596	13	0.0068306	5	Lecithin retinol acyltransferase
moaA	Non-essential	Essential	0.0091638	8	0.00114547	1	Molybdenum cofactor biosynthesis protein A
CLAU_1201	Non-essential	Non-essential	0.00697674	3	0.00697674	3	Coat F domain protein
CLAU_1202	Non-essential	Essential	0.0111732	2	0	0	Spore coat protein CotJA
CLAU_1203	Non-essential	Non-essential	0.00869565	2	0.00869565	2	Spore coat assembly protein CotJB
CLAU_1204	Non-essential	Non-essential	0.0232558	12	0.0116279	6	Spore coat protein CotJC
CLAU_1205	Non-essential	Non-essential	0.0205011	18	0.0102506	9	Phosphoglycerate dehydrogenase
CLAU_1206	Non-essential	Non-essential	0.0171569	7	0.0122549	5	Hypothetical protein
CLAU_1207	Non-essential	Non-essential	0.0110497	8	0.00414365	3	Hypothetical protein
CLAU_1208	Non-essential	Non-essential	0.0185497	22	0.0134907	16	Peptidase M20
CLAU_1209	Non-essential	Non-essential	0.0133038	24	0.00776053	14	2
CLAU_1210	Non-essential	Non-essential	0.0249017	38	0.0176933	27	Methyl-accepting chemotaxis sensory transducer
CLAU_1211	Non-essential	Non-essential	0.0220339	26	0.0127119	15	VanW family protein
CLAU_1212	Non-essential	Non-essential	0.0321101	21	0.0137615	9	Hydrolase ycdX
CLAU_1213	Non-essential	Non-essential	0.0174292	16	0.0087146	8	Glycosyl transferase family 2
CLAU_1214	Non-essential	Non-essential	0.0192484	21	0.0100825	11	UDP-galactopyranose mutase
CLAU_1215	Non-essential	Non-essential	0.0212766	5	0.0212766	5	Coat F domain protein
CLAU_1216	Non-essential	Non-essential	0.0160428	3	0.0106952	2	Hypothetical protein
CLAU_1217	Non-essential	Non-essential	0.0262411	37	0.0170213	24	FAD-dependent oxidoreductase
CLAU_1218	Non-essential	Non-essential	0.0299465	28	0.0139037	13	Lipase
CLAU_t006	Essential	-	0	0	0	0
CLAU_1219	Essential	-	0.00377358	2	0	0	Lytic transglycosylase
coaE	Essential	-	0.00177936	1	0.00355872	2	Dephospho-CoA kinase
polA	Essential	-	0.00211149	5	0	0	DNA polymerase I
CLAU_1222	Non-essential	Non-essential	0.0290102	17	0.0187713	11	Hypothetical protein
CLAU_1223	Non-essential	Non-essential	0.0309917	15	0.0144628	7	Hypothetical protein
CLAU_1224	Non-essential	Non-essential	0.0104167	6	0.00694444	4	Hemolysin III family channel protein
CLAU_1225	Non-essential	Non-essential	0.0116086	7	0.00995025	6	Hypothetical protein
aspS	Essential	-	0.0018797	3	0.000626566	1	Aspartyl-tRNA synthetase
hisS	Essential	-	0.0026643	3	0	0	Histidyl-tRNA synthetase
CLAU_1228	Non-essential	Non-essential	0.0214559	28	0.0091954	12	Coproporphyrinogen III oxidase
CLAU_1229	Non-essential	Non-essential	0.0259259	14	0.00555556	3	Metallo-beta-lactamase
dtd	Non-essential	Non-essential	0.00740741	3	0.00246914	1	D-tyrosyl-tRNA(Tyr) deacylase
CLAU_1231	Non-essential	Essential	0.00662927	13	0.00101989	2	(p)ppGpp synthetase I
apt	Non-essential	Non-essential	0.0149573	7	0.0042735	2	Adenine phosphoribosyltransferase
CLAU_1233	Non-essential	Non-essential	0.0104575	8	0.00261438	2	Delta(24)-sterol C-methyltransferase
secF	Non-essential	Essential	0.0342205	27	0	0	Preprotein translocase subunit SecF
secD	Non-essential	Essential	0.0191638	22	0	0	Preprotein translocase subunit SecD
CLAU_1236	Non-essential	Essential	0.00811688	10	0.000811688	1	Radical SAM protein
CLAU_1237	Essential	-	0	0	0	0	Hypothetical protein
CLAU_1238	Non-essential	Non-essential	0.0570571	19	0.03003	10	Hypothetical protein
yajC	Non-essential	Non-essential	0.0169492	5	0.0101695	3	Preprotein translocase subunit YajC
tgt	Non-essential	Non-essential	0.0207305	21	0.0157947	16	Queuine tRNA-ribosyltransferase
queA	Non-essential	Non-essential	0.0313853	29	0.0194805	18	S-adenosylmethionine:tRNA ribosyltransferase-isomerase
ruvB	Non-essential	Essential	0.00530223	5	0.00106044	1	Holliday junction DNA helicase ruvB
ruvA	Essential	-	0.00185874	1	0	0	Holliday junction DNA helicase ruvA
CLAU_1244	Non-essential	Non-essential	0.0368324	20	0.0184162	10	Hypothetical protein
CLAU_1245	Non-essential	Non-essential	0.0444145	33	0.0215343	16	Beta-lactamase domain protein
CLAU_1246	Non-essential	Non-essential	0.0271003	20	0.0203252	15	Hypothetical protein
CLAU_1247	Non-essential	Non-essential	0.0089955	6	0.00449775	3	Transcriptional regulator
CLAU_1248	Non-essential	Non-essential	0.0351759	21	0.0134003	8	Hypothetical protein
CLAU_1249	Non-essential	Essential	0.00703125	9	0	0	Transcriptional regulator GntR family
CLAU_1250	Non-essential	Non-essential	0.0173267	14	0.0222772	18	Nucleotidyltransferase
hflX	Non-essential	Non-essential	0.0149068	24	0.00559006	9	GTP-binding protein hflX
CLAU_1252	Non-essential	Non-essential	0.0170213	8	0.00638298	3	Hypoxanthine phosphoribosyltransferase
yunB	Non-essential	Non-essential	0.0342146	22	0.0155521	10	Sporulation protein YunB
CLAU_1254	Non-essential	Essential	0.0118092	25	0	0	Penicillin-binding protein transpeptidase
CLAU_1255	Non-essential	Non-essential	0.0117474	8	0.00587371	4	RNA polymerase sigma-70 factor
CLAU_1256	Non-essential	Non-essential	0.0103359	4	0.00258398	1	Anti-sigma F factor
CLAU_1257	Non-essential	Non-essential	0.00990099	3	0.00330033	1	Anti-sigma-factor antagonist
CLAU_1258	Non-essential	Non-essential	0.02267	36	0.0132242	21	DNA modification methyltransferase
CLAU_1259	Non-essential	Non-essential	0.0153649	12	0.00384123	3	Polysaccharide deacetylase
CLAU_1260	Non-essential	Non-essential	0.0107239	4	0.0107239	4	Transcriptional regulator BadM/Rrf2 family
CLAU_1261	Essential	-	0.00311042	2	0	0	Glycosyl transferase WecB/TagA/CpsF family
CLAU_1262	Essential	-	0.00169779	1	0	0	Undecaprenyl-phosphate galactosephosphotransferase
CLAU_1263	Essential	-	0.00440529	4	0	0	Acyltransferase 3
CLAU_1264	Non-essential	Non-essential	0.017192	24	0.00859599	12	Integral membrane protein MviN
CLAU_1265	Non-essential	Essential	0.00503018	5	0.00100604	1	Glycosyl transferase
CLAU_1266	Essential	-	0.00176367	2	0.000881834	1	Hypothetical protein
CLAU_1267	Essential	-	0.00421941	4	0	0	UDP-N-acetylglucosamine 2-epimerase
CLAU_1268	Essential	-	0.00296296	2	0.00148148	1	Transferase hexapeptide repeat-containing protein
CLAU_1269	Essential	-	0.00100604	1	0.00100604	1	Oxidoreductase
CLAU_1270	Essential	-	0.00337268	4	0.00168634	2	UDP-N-acetyl-D-glucosamine dehydrogenase
CLAU_1271	Essential	-	0.00460405	5	0.00092081	1	Maltose-binding protein
CLAU_1272	Non-essential	Essential	0.0122478	17	0	0	Integral membrane protein MviN
CLAU_1273	Essential	-	0.00339751	3	0.0011325	1	Acyltransferase 3
CLAU_1274	Essential	-	0.00430663	5	0	0	Hypothetical protein
CLAU_1275	Essential	-	0.00443459	4	0	0	Glycosyl transferase family 2
CLAU_1276	Essential	-	0.00399202	4	0	0	Glycosyl transferase
CLAU_1277	Essential	-	0.00281955	3	0.00093985	1	Glycosyl transferase group 1
capD	Non-essential	Essential	0.00664251	11	0.00120773	2	Polysaccharide biosynthesis protein CapD
CLAU_1279	Non-essential	Non-essential	0.0229746	19	0.00362757	3	UTP-glucose-1-phosphate uridylyltransferase
CLAU_1280	Non-essential	Essential	0.0153846	15	0.00102564	1	Hypothetical protein
CLAU_1281	Non-essential	Non-essential	0.0231362	36	0.0122108	19	Phosphoglucomutase
CLAU_1282	Non-essential	Non-essential	0.0136882	18	0.00380228	5	Arginine decarboxylase
CLAU_1283	Non-essential	Non-essential	0.0337972	17	0.0178926	9	RNA polymerase sigma-70 factor
CLAU_1284	Non-essential	Non-essential	0.024744	29	0.0136519	16	Hypothetical protein
CLAU_1285	Non-essential	Non-essential	0.0214447	19	0.010158	9	Hypothetical protein
CLAU_1286	Non-essential	Non-essential	0.00649351	2	0.00324675	1	Transcriptional regulator PadR family
CLAU_1287	Non-essential	Non-essential	0.0180879	7	0.0129199	5	Hypothetical protein
CLAU_1288	Non-essential	Non-essential	0.015748	4	0.015748	4	Hypothetical protein
CLAU_1289	Non-essential	Non-essential	0.0350877	6	0.0292398	5	Hypothetical protein
tyrZ	Non-essential	Non-essential	0.0199637	22	0.00816697	9	Tyrosyl-tRNA synthetase
CLAU_1291	Non-essential	Non-essential	0.0155945	8	0.00779727	4	Serine hydrolase
CLAU_1292	Non-essential	Non-essential	0.0295119	26	0.0215664	19	Hypothetical protein
CLAU_1293	Non-essential	Non-essential	0.00649351	2	0.00649351	2	Transcriptional regulator PadR family
mntH	Non-essential	Non-essential	0.0372881	44	0.020339	24	Manganese transport protein mntH
CLAU_1295	Non-essential	Non-essential	0.00471698	2	0.00235849	1	Iron (metal) dependent repressor DtxR family
CLAU_1296	Non-essential	Non-essential	0.010917	10	0.00545851	5	(S)-2-hydroxy-acid oxidase
CLAU_1297	Non-essential	Non-essential	0.0119332	5	0.00477327	2	Hypothetical protein
mutS2	Non-essential	Non-essential	0.0188235	40	0.00705882	15	DNA mismatch repair protein mutS2
CLAU_1299	Non-essential	Non-essential	0.0201594	43	0.0140647	30	Peptidase U32
zapA	Non-essential	Non-essential	0.012963	7	0.00185185	1	Cell division protein ZapA
pheT	Essential	-	0.00279851	6	0.000932836	2	Phenylalanyl-tRNA synthetase subunit beta
pheS	Essential	-	0.00109529	1	0	0	Phenylalanyl-tRNA synthetase alpha subunit
CLAU_1303	Non-essential	Non-essential	0.0241135	17	0.0141844	10	RRNA methyltransferase (SpoU)
rplT	Essential	-	0.00308642	1	0	0	50S ribosomal protein L20
rpmI	Non-essential	Essential	0.00558659	1	0	0	50S ribosomal protein L35
infC2	Essential	-	0.00212766	1	0	0	Translation initiation factor IF-3
thrS	Essential	-	0.00406268	7	0.00116077	2	Threonyl-tRNA synthetase
ytxC	Non-essential	Non-essential	0.0259259	21	0.0135802	11	Sporulation protein YtxC
CLAU_t007	Essential	-	0	0	0	0
CLAU_t008	Essential	-	0	0	0	0
CLAU_t009	Essential	-	0	0	0	0
CLAU_t010	Essential	-	0	0	0	0
CLAU_1309	Non-essential	Non-essential	0.0217755	13	0.0134003	8	ErfK/YbiS/YcfS/YnhG family protein
CLAU_1310	Non-essential	Non-essential	0.0163934	17	0.0096432	10	Aspartate transaminase
dapB1	Non-essential	Non-essential	0.0294985	20	0.00442478	3	Dihydrodipicolinate reductase
dapA1	Non-essential	Non-essential	0.0289673	23	0.0100756	8	Dihydrodipicolinate synthase
asd	Non-essential	Essential	0.0123043	11	0	0	Aspartate-semialdehyde dehydrogenase
CLAU_1314	Non-essential	Non-essential	0.0123457	3	0.00411523	1	Small acid-soluble spore protein alpha/beta type
CLAU_1315	Non-essential	Non-essential	0.0284858	19	0.0089955	6	S-adenosylmethionine-dependent methyltransferase
hslO	Non-essential	Non-essential	0.0349127	28	0.0162095	13	Chaperonin
dapH	Essential	-	0.00154799	1	0	0	2
CLAU_1318	Non-essential	Non-essential	0.0136986	9	0.00761035	5	Single-strand binding protein
CLAU_1319	Non-essential	Non-essential	0.0200445	9	0.0155902	7	Hypothetical protein
CLAU_1320	Non-essential	Non-essential	0.019174	13	0.0162242	11	Polysaccharide deacetylase
CLAU_1321	Non-essential	Non-essential	0.0168067	8	0.0189076	9	Hypothetical protein
CLAU_1322	Non-essential	Non-essential	0.0386534	31	0.0249377	20	Hypothetical protein
CLAU_1323	Essential	-	0.00440529	1	0.00440529	1	Hypothetical protein
CLAU_1324	Non-essential	Non-essential	0.0230833	28	0.0107172	13	FolC bifunctional protein
CLAU_1325	Essential	-	0.00461216	11	0.00125786	3	Valyl-tRNA synthetase
CLAU_1326	Non-essential	Non-essential	0.0438356	16	0.0219178	8	Hypothetical protein
CLAU_1327	Non-essential	Non-essential	0.0280749	21	0.0173797	13	Hypothetical protein
CLAU_1328	Non-essential	Non-essential	0.0234043	33	0.0148936	21	putative transcriptional regulator PucR family
CLAU_1329	Non-essential	Non-essential	0.0140421	14	0.00601805	6	Uroporphyrinogen decarboxylase (URO-D)
surE	Non-essential	Non-essential	0.00888889	6	0.00444444	3	Survival protein SurE-like phosphatase/nucleotidase
CLAU_1331	Non-essential	Non-essential	0.024911	21	0.0177936	15	Transcriptional regulator LysR family
CLAU_1332	Non-essential	Non-essential	0.00980392	9	0.0043573	4	Phosphoglycerate dehydrogenase
CLAU_1333	Non-essential	Non-essential	0.0130933	8	0.0114566	7	Dimethylmenaquinone methyltransferase
CLAU_1334	Non-essential	Non-essential	0.0109428	13	0.00505051	6	Major facilitator superfamily MFS_1
CLAU_1335	Non-essential	Non-essential	0.0253906	26	0.0107422	11	Amidohydrolase
CLAU_1336	Non-essential	Essential	0.00813008	2	0	0	Hypothetical protein
CLAU_1337	Non-essential	Essential	0.0222222	2	0	0	Hypothetical protein
CLAU_1338	Non-essential	Non-essential	0.0231481	5	0.0231481	5	Hypothetical protein
CLAU_1339	Non-essential	Non-essential	0.0166667	5	0.01	3	Transcriptional regulator PadR-like family
CLAU_1340	Non-essential	Non-essential	0.0385185	26	0.0192593	13	hypothetical protein
CLAU_1341	Non-essential	Non-essential	0.0242291	22	0.0165198	15	ABC-type transporter integral membrane subunit
CLAU_1342	Non-essential	Non-essential	0.0243386	23	0.0126984	12	ABC-type transporter integral membrane subunit
CLAU_1343	Non-essential	Non-essential	0.0174292	24	0.0087146	12	Monosaccharide-transporting ATPase
CLAU_1344	Non-essential	Non-essential	0.01566	14	0.00671141	6	Periplasmic binding protein domain-containing protein
CLAU_1345	Non-essential	Non-essential	0.0199637	11	0.0108893	6	CDP-alcohol phosphatidyltransferase
CLAU_1346	Non-essential	Non-essential	0.0163599	8	0.0143149	7	Flavodoxin domain-containing protein
CLAU_1347	Non-essential	Non-essential	0.0130841	7	0.00560748	3	Transcriptional regulator TetR family
CLAU_1348	Non-essential	Non-essential	0.0197869	13	0.0167428	11	hypothetical protein
CLAU_1349	Non-essential	Non-essential	0.037037	21	0.0194004	11	hypothetical protein
CLAU_1350	Non-essential	Non-essential	0.039886	14	0.022792	8	Hypothetical protein
CLAU_1351	Non-essential	Non-essential	0.0147493	10	0.00737463	5	3-oxoacyl-(acyl-carrier-protein) reductase
CLAU_1352	Non-essential	Non-essential	0.0371389	27	0.0206327	15	Beta-lactamase domain protein
CLAU_1353	Non-essential	Non-essential	0.0233463	6	0.00389105	1	CRISPR-associated protein Cas2
CLAU_1354	Non-essential	Non-essential	0.0232044	21	0.0132597	12	CRISPR-associated protein Cas1
CLAU_1355	Non-essential	Non-essential	0.0224215	10	0.0112108	5	Dna2/Cas4 containing DUF83
CLAU_1356	Non-essential	Non-essential	0.0281142	65	0.0185986	43	CRISPR-associated helicase Cas3
CLAU_1357	Non-essential	Non-essential	0.0193165	13	0.0104012	7	CRISPR-associated protein Cas5 hmari subtype
CLAU_1358	Non-essential	Non-essential	0.0143369	12	0.00955794	8	CRISPR-associated protein
CLAU_1359	Non-essential	Non-essential	0.0278481	44	0.0151899	24	Hypothetical protein
CLAU_1360	Non-essential	Non-essential	0.0265625	17	0.0171875	11	CRISPR-associated protein
CLAU_1361	Non-essential	Non-essential	0.0121212	2	0.0121212	2	Hypothetical protein
CLAU_1362	Non-essential	Non-essential	0.0165975	4	0.0124481	3	Hypothetical protein
CLAU_1363	Non-essential	Non-essential	0.0247813	17	0.0116618	8	Abortive infection protein
CLAU_1364	Non-essential	Non-essential	0.0258065	12	0.0129032	6	putative membrane protein
CLAU_1365	Non-essential	Non-essential	0.025	5	0.015	3	Hypothetical protein
CLAU_1366	Non-essential	Non-essential	0.0111111	4	0.00833333	3	Polyketide cyclase/dehydrase
CLAU_1367	Non-essential	Non-essential	0.0231092	11	0.00840336	4	Hypothetical protein
CLAU_1368	Non-essential	Non-essential	0.0204499	10	0.0163599	8	Nitroreductase
CLAU_1369	Non-essential	Non-essential	0.0167064	7	0.00954654	4	hypothetical protein
CLAU_1370	Non-essential	Non-essential	0.0164141	13	0.010101	8	Transcriptional regulator AraC family
CLAU_1371	Non-essential	Non-essential	0.0229008	30	0.0122137	16	Drug resistance transporter EmrB/QacA subfamily
CLAU_1372	Non-essential	Non-essential	0.0257611	11	0.0163934	7	GCN5-related N-acetyltransferase
CLAU_1373	Non-essential	Non-essential	0.00974659	5	0.00194932	1	ThiW protein
CLAU_1374	Non-essential	Non-essential	0.0160428	12	0.0106952	8	Hydroxyethylthiazole kinase
CLAU_1375	Non-essential	Non-essential	0.0172549	22	0.00705882	9	Transcriptional regulator MerR family
CLAU_1376	Non-essential	Non-essential	0.0202532	8	0.00506329	2	GCN5-related N-acetyltransferase
CLAU_1377	Non-essential	Non-essential	0.0182328	13	0.00701262	5	Hypothetical protein
CLAU_1378	Non-essential	Non-essential	0.0173913	4	0.00434783	1	TfoX domain-containing protein
CLAU_1379	Non-essential	Non-essential	0.0314961	12	0.0183727	7	GCN5-related N-acetyltransferase
CLAU_1380	Non-essential	Non-essential	0.00860215	4	0.00430107	2	Hypothetical protein
CLAU_1381	Non-essential	Non-essential	0.0242215	7	0.0103806	3	PadR family transcriptional regulator
CLAU_1382	Non-essential	Non-essential	0.0441595	31	0.0213675	15	Peptidase M50
CLAU_1383	Non-essential	Non-essential	0.0123894	7	0.0106195	6	ThiJ/PfpI domain-containing protein
CLAU_1384	Non-essential	Non-essential	0.021999	127	0.0119522	69	Cell wall binding repeat 2-containing protein
CLAU_1385	Non-essential	Non-essential	0.0154321	10	0.00771605	5	Two component transcriptional regulator LytTR family
CLAU_1386	Non-essential	Non-essential	0.0411523	50	0.0263374	32	ATP-binding region ATPase domain protein
CLAU_1387	Non-essential	Non-essential	0.0203125	13	0.0109375	7	Fe(3+)-transporting ATPase
CLAU_1388	Non-essential	Non-essential	0.0306947	19	0.0210016	13	putative membrane protein
CLAU_1389	Non-essential	Non-essential	0.0138696	10	0.00693481	5	putative membrane protein
CLAU_1390	Non-essential	Non-essential	0.00854701	3	0.002849	1	Carboxymuconolactone decarboxylase
CLAU_1391	Non-essential	Non-essential	0.0193237	32	0.0114734	19	Beta-lactamase
CLAU_1392	Non-essential	Non-essential	0.0298211	15	0.0258449	13	Nitroreductase
CLAU_1393	Non-essential	Non-essential	0.022831	5	0.0182648	4	putative membrane protein
CLAU_1394	Non-essential	Non-essential	0.0168067	2	0.0168067	2	putative membrane protein
CLAU_1395	Non-essential	Non-essential	0.0223752	13	0.0120482	7	ABC-2 membrane transporter-like protein
CLAU_1396	Non-essential	Non-essential	0.0222603	13	0.00684931	4	ABC-2 membrane transporter-like protein
CLAU_1397	Non-essential	Non-essential	0.0245796	19	0.00905563	7	ABC-type transporter related protein
CLAU_1398	Non-essential	Non-essential	0.0147929	5	0.00887574	3	Transcriptional regulator GntR family
CLAU_1399	Non-essential	Non-essential	0.0138889	2	0.00694444	1	Hypothetical protein
CLAU_1400	Non-essential	Non-essential	0.0148148	20	0.00740741	10	Resolvase domain-containing protein
CLAU_1401	Non-essential	Non-essential	0.0275591	7	0.023622	6	Resolvase domain-containing protein
CLAU_1402	Non-essential	Non-essential	0.0196535	76	0.00491337	19	CoA-substrate-specific enzyme activase
CLAU_1403	Non-essential	Non-essential	0.0219298	15	0.00730994	5	Taurine-transporting ATPase
CLAU_1404	Non-essential	Non-essential	0.0303867	22	0.0165746	12	ABC-type transporter integral membrane subunit
CLAU_1405	Non-essential	Non-essential	0.020202	10	0.00808081	4	Hypothetical protein
CLAU_1406	Non-essential	Non-essential	0.0308642	10	0.00617284	2	Tetratricopeptide TPR_1 repeat-containing protein
CLAU_1407	Non-essential	Non-essential	0.0186916	20	0.011215	12	Membrane-bound protein with a transglutaminase domain-containing protein
CLAU_1408	Non-essential	Non-essential	0.0260756	20	0.00521512	4	Regulatory protein recX
CLAU_1409	Non-essential	Non-essential	0.0381883	43	0.0275311	31	Processing peptidase
CLAU_1410	Non-essential	Non-essential	0.018297	26	0.00914849	13	DEAD/DEAH box helicase domain protein
CLAU_1411	Non-essential	Non-essential	0.0136452	7	0.00974659	5	Flavin reductase domain protein FMN-binding protein
CLAU_1412	Essential	-	0	0	0	0	YbaK/prolyl-tRNA synthetase associated region
greA1	Non-essential	Non-essential	0.00954654	4	0.00238663	1	Transcription elongation factor GreA
CLAU_1414	Non-essential	Non-essential	0.0196078	15	0.0156863	12	hypothetical protein
CLAU_1415	Non-essential	Non-essential	0.00516351	3	0.00516351	3	Di-trans
CLAU_1416	Non-essential	Non-essential	0.019536	16	0.01221	10	Cation diffusion facilitator family transporter
CLAU_1417	Non-essential	Essential	0.00552486	1	0	0	hypothetical protein
CLAU_1418	Non-essential	Essential	0.00568182	1	0	0	hypothetical protein
CLAU_1419	Non-essential	Non-essential	0.019088	18	0.0116649	11	ApbE family lipoprotein
CLAU_1420	Non-essential	Non-essential	0.0262626	13	0.0121212	6	Adenosylcobinamide-phosphate guanylyltransferase
cobS	Non-essential	Non-essential	0.0263158	18	0.0116959	8	Cobalamin synthase
CLAU_1422	Non-essential	Essential	0.011215	6	0	0	Alpha-ribazole phosphatase
CLAU_1423	Non-essential	Essential	0.00787402	3	0	0	Ferric uptake regulator Fur family
CLAU_1424	Non-essential	Non-essential	0.0343891	38	0.0199095	22	putative secreted protein
CLAU_1425	Non-essential	Non-essential	0.0235849	20	0.0165094	14	Hypothetical protein
CLAU_1426	Non-essential	Non-essential	0.0291036	25	0.0221187	19	WYL domain-containing protein
CLAU_1427	Non-essential	Non-essential	0.00867052	3	0.00867052	3	Hypothetical protein
CLAU_1428	Non-essential	Non-essential	0.028481	18	0.0110759	7	Abortive infection protein
engB	Essential	-	0.0018797	1	0.0018797	1	GTP-binding protein engB
CLAU_1430	Non-essential	Non-essential	0.00812231	17	0.00430005	9	ATP-dependent protease La
clpX	Essential	-	0.00344531	4	0.000861326	1	ATP-dependent Clp protease ATP-binding subunit clpX
clpP	Non-essential	Essential	0.00948767	5	0	0	ATP-dependent Clp protease proteolytic subunit
CLAU_1433	Non-essential	Non-essential	0.0128866	15	0.00515464	6	Trigger factor
CLAU_1434	Non-essential	Non-essential	0.0282486	20	0.00564972	4	Xylose isomerase domain-containing protein TIM barrel
CLAU_1435	Non-essential	Non-essential	0.0299145	21	0.00712251	5	Hypothetical protein
pyrE	Non-essential	Non-essential	0.0232558	12	0.00193798	1	Orotate phosphoribosyltransferase
pyrD	Non-essential	Essential	0.0274314	22	0.00124688	1	Dihydroorotate dehydrogenase
pyrK	Non-essential	Essential	0.0457227	31	0	0	Dihydroorotate dehydrogenase electron transfer subunit
pyrF	Non-essential	Essential	0.037037	29	0	0	Orotidine 5'-phosphate decarboxylase
CLAU_1440	Non-essential	Non-essential	0.0683544	27	0.0177215	7	Aspartate carbamoyltransferase regulatory subunit
pyrB1	Non-essential	Essential	0.039807	33	0	0	Aspartate carbamoyltransferase
CLAU_1442	Non-essential	Non-essential	0.0264317	18	0.010279	7	CoA-substrate-specific enzyme activase
CLAU_1443	Non-essential	Non-essential	0.030837	7	0.0220264	5	hypothetical protein
CLAU_1444	Non-essential	Non-essential	0.0150376	18	0.00501253	6	2-hydroxyglutaryl-CoA dehydratase D-component
CLAU_1445	Non-essential	Non-essential	0.0246262	28	0.0140721	16	Drug resistance transporter Bcr/CflA subfamily
CLAU_1446	Essential	-	0.00440529	3	0	0	Methionine aminopeptidase type I
CLAU_1447	Non-essential	Non-essential	0.0285714	23	0.0173913	14	hypothetical protein
CLAU_1448	Non-essential	Non-essential	0.00671141	1	0.00671141	1	putative zinc-binding domain-containing protein
CLAU_1449	Non-essential	Non-essential	0.00724638	2	0.00362319	1	Hypothetical protein
CLAU_1450	Non-essential	Essential	0.0122324	4	0	0	Diguanylate phosphodiesterase
CLAU_1451	Non-essential	Essential	0.0168067	4	0	0	Diguanylate phosphodiesterase
CLAU_1452	Non-essential	Non-essential	0.0281442	32	0.0149516	17	Manganese transport protein mntH
CLAU_1453	Non-essential	Non-essential	0.0242215	14	0.00865052	5	Transcriptional regulator TetR family
CLAU_1454	Non-essential	Non-essential	0.0253394	28	0.0117647	13	Dihydroorotate dehydrogenase family protein
CLAU_1455	Non-essential	Non-essential	0.0380435	14	0.0190217	7	Hypothetical protein
CLAU_1456	Non-essential	Non-essential	0.0300325	37	0.0170455	21	Dihydropyrimidinase
CLAU_1457	Non-essential	Non-essential	0.0267062	36	0.0126113	17	NCS1 nucleoside transporter family
CLAU_1458	Non-essential	Non-essential	0.0169946	19	0.00805009	9	Amidase/hydantoinase/carbamoylase family
CLAU_1459	Non-essential	Non-essential	0.012987	16	0.00730519	9	Acetylornithine transaminase
CLAU_1460	Non-essential	Non-essential	0.0174419	18	0.0116279	12	Alcohol dehydrogenase
CLAU_1461	Non-essential	Non-essential	0.0230203	25	0.0119705	13	Transcriptional regulator
CLAU_1462	Non-essential	Non-essential	0.0246305	35	0.0119634	17	GerA spore germination protein
CLAU_1463	Non-essential	Non-essential	0.015814	17	0.00837209	9	Germination protein Ger(x)C family
CLAU_1464	Non-essential	Non-essential	0.010101	2	0.010101	2	putative membrane protein
CLAU_1465	Non-essential	Non-essential	0.0214067	21	0.0132518	13	Spore germination protein
CLAU_1466	Non-essential	Non-essential	0.0362319	5	0.0289855	4	putative membrane protein
CLAU_1467	Non-essential	Non-essential	0.0279001	19	0.0132159	9	Aminotransferase class IV
CLAU_1468	Non-essential	Non-essential	0.0255144	31	0.0156379	19	Para-aminobenzoate synthase subunit I
CLAU_1469	Non-essential	Non-essential	0.0201465	11	0.00549451	3	Glutamine amidotransferase of anthranilate synthase
CLAU_1470	Non-essential	Non-essential	0.0131579	2	0.00657895	1	Hypothetical protein
CLAU_1471	Non-essential	Non-essential	0.0419753	17	0.0271605	11	Carboxymuconolactone decarboxylase
CLAU_1472	Non-essential	Non-essential	0.0115607	4	0.00867052	3	Transcriptional regulator MerR family
CLAU_1473	Non-essential	Non-essential	0.0327103	35	0.017757	19	Diguanylate cyclase
CLAU_1474	Non-essential	Non-essential	0.0163934	14	0.00936768	8	putative secreted protein
CLAU_1475	Non-essential	Non-essential	0.0201342	3	0.0201342	3	hypothetical protein
CLAU_1476	Non-essential	Non-essential	0.0239726	14	0.00513699	3	hypothetical protein
CLAU_1477	Non-essential	Non-essential	0.0216216	8	0.0189189	7	Hemerythrin-like metal-binding protein
CLAU_1478	Non-essential	Non-essential	0.022792	24	0.0161443	17	Major facilitator superfamily MFS_1
CLAU_1479	Non-essential	Non-essential	0.0252101	3	0.0168067	2	Uroporphyrinogen-III decarboxylase-like protein
CLAU_1480	Non-essential	Non-essential	0.0171429	15	0.00914286	8	Metallophosphoesterase
CLAU_1481	Essential	-	0	0	0.00584795	1	Hypothetical protein
CLAU_1482	Non-essential	Non-essential	0.0240385	5	0.0240385	5	hypothetical protein
CLAU_1483	Non-essential	Non-essential	0.0348525	13	0.0187668	7	4-hydroxybenzoyl-CoA thioesterase
CLAU_1484	Non-essential	Non-essential	0.0255786	21	0.0170524	14	Tetratricopeptide repeat-containing protein
CLAU_1485	Non-essential	Non-essential	0.0116959	6	0.00584795	3	Chromate transporter
CLAU_1486	Essential	-	0.00387597	2	0	0	Chromate transporter
CLAU_1487	Non-essential	Non-essential	0.0292398	45	0.0136452	21	Hypothetical protein
CLAU_1488	Non-essential	Non-essential	0.0324675	25	0.0168831	13	Hypothetical protein
CLAU_1489	Non-essential	Non-essential	0.0181582	28	0.0110246	17	Membrane associated chemotaxis sensory transducer
CLAU_1490	Non-essential	Non-essential	0.012963	7	0.0111111	6	Nitroreductase
CLAU_1491	Non-essential	Non-essential	0.0228814	27	0.0152542	18	Exonuclease RNase T and DNA polymerase III
CLAU_1492	Non-essential	Non-essential	0.0205066	17	0.0120627	10	putative membrane protein
CLAU_1493	Non-essential	Non-essential	0.0256684	24	0.0181818	17	4Fe4S-binding SPASM domain-containing protein
CLAU_1494	Non-essential	Non-essential	0.0284698	16	0.024911	14	Hypothetical protein
CLAU_1495	Non-essential	Non-essential	0.0304527	37	0.0222222	27	Na(+)/H(+) antiporter NhaC-like protein
CLAU_1496	Non-essential	Non-essential	0.0190813	27	0.00706714	10	PAS modulated sigma54 specific transcriptional regulator Fis family
CLAU_1497	Non-essential	Non-essential	0.0200753	16	0.0100376	8	Methyladenine glycosylase
CLAU_1498	Non-essential	Non-essential	0.0224172	23	0.0136452	14	Hypothetical protein
CLAU_1499	Non-essential	Non-essential	0.028626	15	0.0248092	13	Hypothetical protein
CLAU_1500	Non-essential	Non-essential	0.0340136	25	0.0176871	13	Hypothetical protein
CLAU_1501	Non-essential	Non-essential	0.0275962	38	0.0196078	27	Cell wall binding repeat 2-containing protein
CLAU_1502	Essential	-	0	0	0	0	Hypothetical protein
CLAU_1503	Non-essential	Essential	0.00534759	1	0	0	Hypothetical protein
CLAU_t012	Essential	-	0	0	0	0
CLAU_t013	Essential	-	0	0	0	0
CLAU_t014	Essential	-	0	0	0	0
CLAU_t015	Essential	-	0	0	0	0
CLAU_t016	Non-essential	Essential	0.0149254	1	0	0
CLAU_t017	Essential	-	0	0	0	0
CLAU_t018	Essential	-	0	0	0	0
CLAU_t019	Essential	-	0	0	0	0
CLAU_t020	Non-essential	Non-essential	0.117647	8	0.0588235	4
CLAU_t021	Essential	-	0	0	0	0
CLAU_t022	Essential	-	0	0	0	0
CLAU_t023	Essential	-	0	0	0	0
CLAU_t024	Non-essential	Essential	0.0149254	1	0	0
CLAU_t025	Essential	-	0	0	0	0
CLAU_1504	Non-essential	Non-essential	0.0306604	13	0.0212264	9	Phosphodiesterase MJ0936 family
CLAU_1505	Non-essential	Non-essential	0.0309654	17	0.0145719	8	Nucleoside-triphosphatase rdgB
CLAU_1506	Non-essential	Non-essential	0.0208024	14	0.00742942	5	Ribonuclease PH
CLAU_1507	Non-essential	Non-essential	0.0112233	10	0.00897868	8	AIR synthase related protein domain protein
CLAU_1508	Non-essential	Non-essential	0.028125	36	0.01875	24	Hypothetical protein
CLAU_1509	Non-essential	Non-essential	0.029533	43	0.0178571	26	ABC-type transporter periplasmic subunit
CLAU_1510	Non-essential	Non-essential	0.0427807	8	0.0320856	6	putative membrane protein
CLAU_1511	Non-essential	Non-essential	0.0163043	21	0.00776398	10	Aspartyl/glutamyl-tRNA(Asn/Gln) amidotransferase subunit B
CLAU_1512	Non-essential	Non-essential	0.0258949	34	0.0167555	22	Glutamyl-tRNA(Gln) amidotransferase subunit A
CLAU_1513	Non-essential	Non-essential	0.0384615	10	0.0115385	3	Aspartyl/glutamyl-tRNA(Asn/Gln) amidotransferase subunit C
CLAU_1514	Non-essential	Non-essential	0.0137615	9	0.00458716	3	Peptidase C26
CLAU_1515	Non-essential	Non-essential	0.0307278	57	0.0156334	29	putative sigma54 specific transcriptional regulator
CLAU_1516	Essential	-	0	0	0.00411523	1	Hypothetical protein
CLAU_1517	Essential	-	0.00278396	5	0	0	DNA ligase
CLAU_1518	Non-essential	Non-essential	0.00793257	16	0.00148736	3	ATP-dependent DNA helicase PcrA
CLAU_1519	Non-essential	Essential	0.00754717	2	0	0	Trp operon repressor family protein
CLAU_1520	Non-essential	Non-essential	0.0170279	11	0.0108359	7	Pseudouridine synthase Rsu
CLAU_1521	Non-essential	Non-essential	0.0197368	12	0.0131579	8	Lytic transglycosylase catalytic
CLAU_1522	Non-essential	Non-essential	0.0299335	54	0.0166297	30	Two component transcriptional regulator three Y domain-containing protein
CLAU_1523	Non-essential	Non-essential	0.0475	19	0.0325	13	UPF0178 protein
CLAU_1524	Non-essential	Non-essential	0.0220994	4	0.0110497	2	putative membrane protein
CLAU_1525	Non-essential	Non-essential	0.0254237	9	0.0169492	6	Pyridoxamine 5-phosphate oxidase-related FMN-binding protein
CLAU_1526	Non-essential	Non-essential	0.00660066	2	0.00330033	1	Transcriptional regulator HxlR family
CLAU_1527	Non-essential	Non-essential	0.0114943	14	0.00738916	9	Glucose-6-phosphate isomerase
CLAU_1528	Non-essential	Non-essential	0.0125362	13	0.00385728	4	Methyl-accepting chemotaxis sensory transducer
CLAU_1529	Non-essential	Non-essential	0.00724638	10	0.00144928	2	GMP synthase (glutamine-hydrolyzing)
CLAU_1530	Non-essential	Non-essential	0.0152672	20	0.00152672	2	IMP dehydrogenase
CLAU_1531	Essential	-	0.00271739	4	0.000679348	1	Chaperonin
CLAU_1532	Essential	-	0.00389105	1	0.00389105	1	Chaperonin
CLAU_1533	Non-essential	Non-essential	0.0325077	21	0.0201238	13	SNARE associated protein
CLAU_1534	Non-essential	Essential	0.0070922	1	0	0	Iron-dependent hydrogenase
CLAU_1535	Non-essential	Non-essential	0.0185185	28	0.010582	16	Hydrogenase Fe-only
CLAU_1536	Non-essential	Non-essential	0.0165877	28	0.00829384	14	NADH dehydrogenase (quinone)
CLAU_1537	Non-essential	Non-essential	0.0209302	9	0.00930233	4	NADH dehydrogenase (ubiquinone) subunit A
CLAU_1538	Non-essential	Non-essential	0.025641	21	0.00854701	7	DNA (apurinic or apyrimidinic site) lyase
CLAU_1539	Non-essential	Essential	0.0048852	10	0.00097704	2	Glutamate synthase (NADPH) homotetrameric
CLAU_1540	Non-essential	Non-essential	0.0315789	18	0.00526316	3	Redox-sensing transcriptional repressor Rex
CLAU_1541	Non-essential	Non-essential	0.0232153	40	0.012188	21	ABC-type transporter related protein
CLAU_1542	Non-essential	Non-essential	0.0153631	11	0.00837989	6	ABC-type transpoter permease
CLAU_1543	Non-essential	Non-essential	0.0241838	20	0.0145103	12	Sulfate-transporting ATPase
CLAU_1544	Non-essential	Non-essential	0.0258398	30	0.00172265	2	Dihydroorotase multifunctional complex type
CLAU_1545	Non-essential	Non-essential	0.0164512	14	0.00940071	8	3-hydroxybutyryl-CoA dehydrogenase
CLAU_1546	Non-essential	Non-essential	0.05	13	0.0269231	7	hypothetical protein
CLAU_1547	Non-essential	Non-essential	0.0288184	20	0.0129683	9	Two component transcriptional regulator LytTR family
CLAU_1548	Non-essential	Non-essential	0.0249836	38	0.0190664	29	Signal transduction histidine kinase LytS
CLAU_1549	Non-essential	Non-essential	0.0247678	40	0.0297214	48	Carbon starvation protein CstA
CLAU_1550	Non-essential	Non-essential	0.0210918	34	0.00806452	13	Carbon starvation protein CstA
CLAU_1551	Non-essential	Non-essential	0.0277567	73	0.0125475	33	Peptidase M16C associated domain protein
CLAU_1552	Non-essential	Non-essential	0.0191257	14	0.00546448	4	Pyrroline-5-carboxylate reductase
CLAU_1553	Non-essential	Essential	0.0261712	81	0.000969305	3	Pyruvate carboxylase
CLAU_1554	Essential	-	0.0021645	2	0.0021645	2	O-sialoglycoprotein endopeptidase
CLAU_1555	Essential	-	0.00175439	1	0	0	Endodeoxyribonuclease RusA
CLAU_1556	Non-essential	Non-essential	0.0341556	18	0.0189753	10	hypothetical protein
CLAU_1557	Non-essential	Non-essential	0.0473373	16	0.0266272	9	hypothetical protein
CLAU_1558	Non-essential	Non-essential	0.022807	26	0.0114035	13	Pyridine nucleotide-disulfide oxidoreductase FAD/NAD(P)-binding domain-containing protein
CLAU_1559	Non-essential	Non-essential	0.0221374	29	0.00992366	13	FAD-dependent oxidoreductase
CLAU_1560	Non-essential	Non-essential	0.0197628	15	0.00658761	5	Formate/nitrate transporter
CLAU_1561	Non-essential	Non-essential	0.0279232	16	0.0104712	6	hypothetical protein
CLAU_1562	Non-essential	Essential	0.0128617	4	0	0	Hypothetical protein
CLAU_1563	Non-essential	Non-essential	0.00568182	1	0.00568182	1	RNA-binding protein
CLAU_1564	Non-essential	Non-essential	0.00516648	9	0.00287026	5	Ferredoxin
gcvH	Non-essential	Essential	0.00591716	2	0	0	Glycine cleavage system H protein
CLAU_1566	Non-essential	Essential	0.00835509	16	0	0	CO dehydrogenase/acetyl-CoA synthase complex beta subunit
CLAU_1567	Non-essential	Essential	0.00564972	4	0	0	Dihydropteroate synthase DHPS
CLAU_1568	Non-essential	Non-essential	0.00656814	8	0.00164204	2	CO dehydrogenase/acetyl-CoA synthase delta subunit TIM barrel
CLAU_1569	Non-essential	Essential	0.00587544	5	0	0	CO dehydrogenase/acetyl-CoA synthase delta subunit TIM barrel
CLAU_1570	Essential	-	0.00430416	3	0	0	Cobyrinic acid a
CLAU_1571	Essential	-	0.00387297	5	0.000774593	1	Dihydrolipoamide dehydrogenase
CLAU_1572	Non-essential	Essential	0.0100756	8	0	0	Methylenetetrahydrofolate reductase
CLAU_1573	Non-essential	Essential	0.0153584	9	0	0	Methylene-tetrahydrofolate reductase domain-containing protein
CLAU_1574	Non-essential	Essential	0.00779221	6	0	0	Bifunctional methylenetetrahydrofolate dehydrogenase/methenyltetrahydrofolate cyclohydrolase
CLAU_1575	Non-essential	Essential	0.0122807	7	0	0	Methenyltetrahydrofolate cyclohydrolase
CLAU_1576	Essential	-	0.00331126	5	0.000662252	1	Formate-tetrahydrofolate ligase
cooC1	Non-essential	Non-essential	0.0113475	8	0.00283688	2	Cobyrinic acid a
CLAU_1578	Non-essential	Essential	0.012987	8	0	0	Carbon-monoxide dehydrogenase (acceptor)
CLAU_1579	Essential	-	0.0046168	5	0	0	Carbon-monoxide dehydrogenase (acceptor)
CLAU_1580	Non-essential	Non-essential	0.0243243	9	0.0162162	6	UspA domain-containing protein
CLAU_1581	Non-essential	Non-essential	0.0159236	5	0.00636943	2	Dinitrogenase iron-molybdenum cofactor biosynthesis protein
CLAU_1582	Non-essential	Non-essential	0.0374707	16	0.0257611	11	UPF0251 protein
CLAU_1583	Non-essential	Non-essential	0.0187166	14	0.00534759	4	ParA/MinD ATPase-like protein
CLAU_1584	Non-essential	Non-essential	0.005	1	0.01	2	Hypothetical protein
CLAU_1585	Non-essential	Non-essential	0.0165394	13	0.00636132	5	Transcriptional regulator LysR family
CLAU_1586	Non-essential	Non-essential	0.0156076	14	0.0100334	9	putative protein family UPF0324
CLAU_1587	Non-essential	Non-essential	0.0116129	9	0.00645161	5	Nitrite and sulfite reductase 4Fe-4S region
CLAU_1588	Non-essential	Non-essential	0.013269	11	0.00844391	7	SufBD protein
CLAU_1589	Non-essential	Non-essential	0.016692	11	0.0060698	4	ABC-type transporter related protein
CLAU_1590	Non-essential	Non-essential	0.0345745	13	0.0212766	8	MOSC domain-containing protein
CLAU_1591	Non-essential	Non-essential	0.0135501	10	0.0108401	8	Hypothetical protein
CLAU_1592	Non-essential	Non-essential	0.0244216	19	0.0205656	16	ModD protein
CLAU_1593	Non-essential	Non-essential	0.021374	28	0.0152672	20	putative secreted protein
CLAU_1594	Non-essential	Non-essential	0.0131579	2	0.00657895	1	Hypothetical protein
CLAU_1595	Non-essential	Non-essential	0.0075188	1	0.0075188	1	Hypothetical protein
CLAU_1596	Non-essential	Non-essential	0.0128205	7	0.00549451	3	Metal dependent phosphohydrolase
CLAU_1597	Non-essential	Non-essential	0.0207207	23	0.0108108	12	putative secreted protein
CLAU_1598	Non-essential	Non-essential	0.0277778	9	0.0185185	6	Abortive infection protein
CLAU_1599	Non-essential	Non-essential	0.0181087	9	0.0140845	7	Shikimate kinase
CLAU_1600	Non-essential	Non-essential	0.0337691	31	0.0152505	14	putative membrane protein
CLAU_1601	Non-essential	Non-essential	0.0684932	10	0.0342466	5	Hypothetical protein
CLAU_1602	Non-essential	Non-essential	0.0217391	5	0.0173913	4	DUF1653-like domain-containing protein
CLAU_1603	Non-essential	Non-essential	0.0327198	16	0.0143149	7	Hypothetical protein
CLAU_1604	Non-essential	Non-essential	0.0114943	5	0.00229885	1	Hypothetical protein
CLAU_1605	Non-essential	Non-essential	0.103448	9	0.0344828	3	Hypothetical protein
CLAU_1606	Non-essential	Non-essential	0.0200154	26	0.0100077	13	putative transcriptional regulator
CLAU_1607	Non-essential	Non-essential	0.0292422	71	0.0168863	41	SNF2-related protein
CLAU_1608	Non-essential	Non-essential	0.0180995	48	0.00980392	26	hypothetical protein
CLAU_1609	Essential	-	0.00389864	2	0	0	hypothetical protein
CLAU_1610	Non-essential	Non-essential	0.0243553	68	0.0132521	37	Fn3 associated repeat-containing protein
CLAU_1611	Non-essential	Essential	0.00900901	2	0	0	Hypothetical protein
CLAU_1612	Non-essential	Non-essential	0.0212072	13	0.0114193	7	N-acetylmuramyl-L-alanine amidase
CLAU_1613	Non-essential	Non-essential	0.0277778	6	0.00925926	2	hypothetical protein
CLAU_1614	Non-essential	Non-essential	0.0295567	6	0.00492611	1	hypothetical protein
CLAU_1615	Non-essential	Non-essential	0.0402685	6	0.0201342	3	hypothetical protein
CLAU_1616	Non-essential	Non-essential	0.00925926	2	0.00925926	2	Sigma-70 region 4 domain protein
CLAU_1617	Non-essential	Non-essential	0.0151339	13	0.0128056	11	Hypothetical protein
CLAU_1618	Non-essential	Non-essential	0.0130719	4	0.00653595	2	Hypothetical protein
CLAU_1619	Non-essential	Non-essential	0.0198198	22	0.00900901	10	Hypothetical protein
CLAU_1620	Non-essential	Non-essential	0.0308057	13	0.0165877	7	Hypothetical protein
CLAU_1621	Non-essential	Non-essential	0.021978	6	0.00732601	2	Hypothetical protein
CLAU_1622	Non-essential	Non-essential	0.0227273	18	0.0164141	13	Hypothetical protein
CLAU_1623	Non-essential	Non-essential	0.0133495	11	0.00728155	6	Primosome DnaD subunit
CLAU_1624	Non-essential	Non-essential	0.0104167	2	0.00520833	1	DNA-binding protein
CLAU_1625	Non-essential	Non-essential	0.0404624	7	0.00578035	1	Helix-turn-helix domain protein
CLAU_1626	Non-essential	Essential	0.00512821	1	0	0	Hypothetical protein
CLAU_1627	Non-essential	Non-essential	0.0233918	4	0.00584795	1	Helix-turn-helix domain protein
CLAU_1628	Non-essential	Non-essential	0.00693481	5	0.00138696	1	Transcriptional regulator XRE family
CLAU_1629	Non-essential	Non-essential	0.0326493	35	0.0214552	23	Integrase family protein
CLAU_t026	Essential	-	0	0	0.0144928	1
CLAU_1630	Non-essential	Non-essential	0.0148148	12	0.00740741	6	ABC-type metal ion transporter periplasmic subunit
CLAU_1631	Non-essential	Non-essential	0.0228814	27	0.00762712	9	Metal dependent phosphohydrolase
CLAU_1632	Essential	-	0	0	0	0	ATPase putative protein family UPF0079
CLAU_1633	Non-essential	Non-essential	0.00777605	5	0.00155521	1	Universal protein YeaZ
CLAU_1634	Non-essential	Non-essential	0.017284	7	0.00493827	2	Ribosomal-protein-alanine acetyltransferase
CLAU_1635	Non-essential	Non-essential	0.0145587	16	0.00363967	4	Tyrosyl-tRNA synthetase	Suspect that this is a tyrosine tRNA synthetase, providing redundancy with CLAU_1290.
CLAU_1636	Non-essential	Non-essential	0.0108108	4	0.00540541	2	Hypothetical protein
CLAU_1637	Non-essential	Non-essential	0.0405797	42	0.0280193	29	putative transcriptional regulator
CLAU_1638	Non-essential	Non-essential	0.00671141	1	0.00671141	1	putative zinc-binding domain-containing protein
CLAU_1639	Non-essential	Non-essential	0.0237624	12	0.00594059	3	Membrane protein
CLAU_1640	Non-essential	Non-essential	0.0141844	2	0.0070922	1	putative membrane protein
CLAU_1641	Non-essential	Non-essential	0.0202475	18	0.0101237	9	Phosphoesterase PA-phosphatase related protein
CLAU_1642	Non-essential	Non-essential	0.0203252	15	0.0108401	8	Cof-like hydrolase
CLAU_1643	Non-essential	Non-essential	0.0320781	46	0.0174338	25	Peptide chain release factor 3
CLAU_1644	Essential	-	0.0021978	2	0	0	Tryptophan-tRNA ligase bacterial-type
CLAU_1645	Non-essential	Non-essential	0.0261127	203	0.0153074	119	Cyclic beta 1-2 glucan synthetase
CLAU_1646	Non-essential	Essential	0.0179949	21	0.000856898	1	Diaminopimelate decarboxylase
dapG	Non-essential	Essential	0.0129271	14	0.000923361	1	Aspartate kinase
CLAU_1648	Non-essential	Non-essential	0.00533618	5	0.00426894	4	(FeFe)-hydrogenase maturation hydE
CLAU_1649	Non-essential	Non-essential	0.028169	54	0.0114763	22	Helicase superfamily 1 UvrD-related protein
CLAU_1650	Non-essential	Non-essential	0.0227681	38	0.00718993	12	Peptidase M41 FtsH domain protein
CLAU_1651	Essential	-	0.00388199	5	0.00232919	3	Prolyl-tRNA synthetase
CLAU_1652	Non-essential	Non-essential	0.020111	29	0.0117892	17	putative secreted protein
CLAU_1653	Non-essential	Non-essential	0.0454545	15	0.0242424	8	Type IV pilus assembly PilZ
CLAU_1654	Non-essential	Non-essential	0.0184397	13	0.0113475	8	Polysaccharide deacetylase
CLAU_1655	Non-essential	Non-essential	0.0202381	17	0.00952381	8	Protein tyrosine phosphatase II superfamily protein
CLAU_1656	Non-essential	Essential	0.00724638	1	0	0	Hypothetical protein
CLAU_1657	Non-essential	Essential	0.00900901	1	0	0	Hypothetical protein
CLAU_1658	Non-essential	Non-essential	0.0268682	32	0.0184719	22	Citrate/malate transporter
ytsJ1	Non-essential	Non-essential	0.0198735	22	0.00993677	11	putative NAD-dependent malic enzyme 4
malR	Non-essential	Non-essential	0.0136986	9	0.00761035	5	Transcriptional regulatory protein MalR
CLAU_1661	Non-essential	Non-essential	0.0248276	36	0.0117241	17	Sensory histidine kinase
thlr	Non-essential	Non-essential	0.0336634	17	0.0178218	9	TetR/AcrR family transcriptional regulator
CLAU_1663	Non-essential	Non-essential	0.0180879	7	0.00258398	1	Hypothetical protein
CLAU_1664	Non-essential	Non-essential	0.0183486	6	0.0122324	4	Transcriptional regulator LuxR family
CLAU_1665	Non-essential	Non-essential	0.018	9	0.006	3	Lumazine-binding protein
CLAU_1666	Non-essential	Non-essential	0.0603589	37	0.0342577	21	Transcriptional regulator LuxR family
CLAU_1667	Non-essential	Non-essential	0.0165175	24	0.0123882	18	Peptidase M28
CLAU_1668	Non-essential	Non-essential	0.0369393	42	0.0219877	25	FtsX-like permease family protein
CLAU_1669	Non-essential	Non-essential	0.0189504	13	0.0116618	8	Phosphonate-transporting ATPase
CLAU_1670	Non-essential	Non-essential	0.0387029	37	0.0209205	20	ATP-binding region ATPase domain protein
CLAU_1671	Non-essential	Non-essential	0.0126984	8	0.015873	10	Two component transcriptional regulator winged helix family
CLAU_1672	Non-essential	Non-essential	0.0188994	34	0.0150083	27	Beta-lactamase
CLAU_1673	Non-essential	Non-essential	0.0284757	17	0.00670017	4	Chloramphenicol acetyltransferase CAT
CLAU_1674	Non-essential	Non-essential	0.0319303	22	0.0188679	13	SGNH hydrolase
CLAU_1675	Non-essential	Non-essential	0.0202669	41	0.00939199	19	putative membrane protein with peptidase domain
CLAU_1676	Non-essential	Non-essential	0.017341	6	0.00867052	3	Penicillinase repressor
CLAU_1677	Non-essential	Non-essential	0.0261438	8	0.00653595	2	Transcriptional regulator PadR-like family
CLAU_1678	Non-essential	Non-essential	0.0169935	13	0.00653595	5	hypothetical protein
CLAU_1679	Non-essential	Non-essential	0.012	6	0.01	5	Transcriptional regulator
CLAU_1680	Non-essential	Non-essential	0.00740741	3	0.00493827	2	hypothetical protein
CLAU_1681	Non-essential	Non-essential	0.0311804	14	0.0178174	8	Transcriptional regulator PadR-like family
CLAU_1682	Non-essential	Non-essential	0.0117925	10	0.00471698	4	Diguanylate cyclase
CLAU_1683	Non-essential	Non-essential	0.0151803	8	0.00948767	5	Formiminotransferase-cyclodeaminase
CLAU_1684	Non-essential	Essential	0.0187266	30	0.00062422	1	Peptidoglycan glycosyltransferase
CLAU_1685	Non-essential	Non-essential	0.021875	14	0.0140625	9	Hypothetical protein
CLAU_1686	Non-essential	Non-essential	0.0450997	52	0.0294883	34	Diguanylate cyclase
CLAU_1687	Non-essential	Non-essential	0.0251852	34	0.0155556	21	GerA spore germination protein
CLAU_1688	Non-essential	Non-essential	0.0353179	35	0.0161453	16	Spore germination protein
CLAU_1689	Non-essential	Non-essential	0.0184211	21	0.00964912	11	Germination protein Ger(x)C family
CLAU_1690	Non-essential	Non-essential	0.039886	14	0.02849	10	GtrA family protein
CLAU_1691	Non-essential	Non-essential	0.015873	15	0.00952381	9	Glycosyl transferase family 2
CLAU_1692	Non-essential	Non-essential	0.0283091	37	0.0175976	23	Hypothetical protein
CLAU_1693	Non-essential	Non-essential	0.0220751	30	0.0125092	17	Hypothetical protein
CLAU_1694	Non-essential	Non-essential	0.0179521	27	0.0113032	17	Acetolactate synthase
CLAU_1695	Non-essential	Non-essential	0.0189055	19	0.0129353	13	4-hydroxybutyrate dehydrogenase
CLAU_1696	Non-essential	Non-essential	0.0397196	34	0.0233645	20	Transcriptional regulator LysR family
CLAU_1697	Non-essential	Non-essential	0.0275762	19	0.0188679	13	3-hydroxybutyrate dehydrogenase
CLAU_1698	Non-essential	Non-essential	0.0241265	29	0.00998336	12	Hypothetical protein
CLAU_1699	Non-essential	Non-essential	0.0211921	32	0.00993378	15	GerA spore germination protein
CLAU_1700	Non-essential	Non-essential	0.0220096	23	0.00861244	9	Germination protein Ger(x)C family
CLAU_1701	Non-essential	Non-essential	0.0219561	22	0.00998004	10	Spore germination protein
CLAU_1702	Non-essential	Non-essential	0.0296296	12	0.0123457	5	Transcriptional regulator MarR family
CLAU_1703	Non-essential	Non-essential	0.0221729	10	0.00665188	3	GCN5-related N-acetyltransferase
CLAU_1704	Non-essential	Non-essential	0.0307503	25	0.0184502	15	Metal dependent phosphohydrolase
CLAU_1705	Non-essential	Non-essential	0.0203252	5	0.00406504	1	Hypothetical protein
CLAU_1706	Non-essential	Non-essential	0.00657895	1	0.00657895	1	Hypothetical protein
smpB	Essential	-	0.00468384	2	0.00468384	2	SsrA-binding protein
rnr	Non-essential	Non-essential	0.0145379	28	0.00726895	14	Ribonuclease R
CLAU_1709	Essential	-	0	0	0	0	Preprotein translocase SecG subunit
eno	Essential	-	0	0	0	0	Enolase
gpmI	Essential	-	0.00144613	2	0	0	2
tpiA	Non-essential	Essential	0.00594354	4	0	0	Triosephosphate isomerase
pgk	Essential	-	0.00463822	5	0.00185529	2	Phosphoglycerate kinase
CLAU_1714	Non-essential	Essential	0.00660793	6	0	0	Glyceraldehyde-3-phosphate dehydrogenase type I
CLAU_1715	Essential	-	0.0021645	2	0.00108225	1	Transcriptional regulator DeoR family
rpoN	Non-essential	Non-essential	0.0340909	42	0.00568182	7	RNA polymerase sigma-54 subunit
CLAU_1717	Non-essential	Non-essential	0.021164	16	0.0119048	9	DegV family protein
spoU	Non-essential	Non-essential	0.0189573	8	0.00947867	4	S-adenosyl-L-methionine dependent tRNA/rRNA methyltransferase
CLAU_1719	Non-essential	Non-essential	0.0201238	13	0.00773994	5	Cell wall hydrolase/autolysin
CLAU_1720	Non-essential	Non-essential	0.0350877	18	0.0194932	10	Nucleotidase
CLAU_1721	Non-essential	Non-essential	0.03375	27	0.01375	11	hypothetical protein
CLAU_1722	Non-essential	Non-essential	0.0392157	14	0.0140056	5	Hypothetical protein
CLAU_t027	Essential	-	0	0	0	0
CLAU_1723	Non-essential	Non-essential	0.0172249	18	0.00669857	7	VanW family protein
cinA	Non-essential	Non-essential	0.0116487	13	0.00268817	3	Competence-damaged protein
ntH	Non-essential	Non-essential	0.0189329	11	0.00344234	2	Endonuclease
CLAU_1726	Essential	-	0	0	0	0	Phospholipid/glycerol acyltransferase
CLAU_1727	Non-essential	Non-essential	0.0204313	18	0.0113507	10	Iron-sulfur cluster binding protein
CLAU_1728	Non-essential	Essential	0.00560748	3	0	0	Serine O-acetyltransferase
CLAU_1729	Non-essential	Essential	0.0121803	10	0	0	Cysteine synthase A
CLAU_1730	Non-essential	Non-essential	0.0428954	32	0.0294906	22	Ribonuclease BN
CLAU_1731	Non-essential	Non-essential	0.0148084	17	0.00958188	11	Ig domain protein
CLAU_1732	Non-essential	Non-essential	0.00813008	4	0.00813008	4	Rubrerythrin
CLAU_1733	Non-essential	Non-essential	0.0544413	19	0.0315186	11	Hypothetical protein
CLAU_1734	Non-essential	Non-essential	0.025641	30	0.0119658	14	Major facilitator superfamily MFS_1
CLAU_1735	Non-essential	Non-essential	0.0308642	25	0.0234568	19	Transcriptional regulator LysR family
CLAU_1736	Non-essential	Non-essential	0.0200573	7	0.00859599	3	Hypothetical protein
CLAU_1737	Non-essential	Non-essential	0.0239482	37	0.0116505	18	Long-chain-fatty-acid-CoA ligase
CLAU_1738	Non-essential	Non-essential	0.0230769	21	0.010989	10	Electron transfer flavoprotein alpha subunit
CLAU_1739	Non-essential	Non-essential	0.0168776	12	0.00984529	7	Electron transfer flavoprotein alpha/beta-subunit
CLAU_1740	Non-essential	Non-essential	0.0136054	14	0.00680272	7	Butyryl-CoA dehydrogenase
CLAU_1741	Non-essential	Non-essential	0.0199637	22	0.0108893	12	Formyl-CoA transferase
CLAU_1742	Non-essential	Non-essential	0.0179924	19	0.0123106	13	Butyryl-CoA dehydrogenase
CLAU_1743	Non-essential	Non-essential	0.0191874	17	0.00790068	7	Mannose-6-phosphate isomerase
CLAU_1744	Non-essential	Non-essential	0.0234043	11	0.0106383	5	Rubrerythrin
CLAU_1745	Non-essential	Non-essential	0.0239362	9	0.0132979	5	Hypothetical protein
CLAU_1746	Non-essential	Non-essential	0.0367454	14	0.0183727	7	Hypothetical protein
CLAU_1747	Non-essential	Non-essential	0.0379147	8	0.0236967	5	Hypothetical protein
leuB	Non-essential	Non-essential	0.0174359	17	0.0102564	10	3-isopropylmalate dehydrogenase
CLAU_1749	Non-essential	Non-essential	0.0253968	16	0.0142857	9	Two component transcriptional regulator winged helix family
CLAU_1750	Non-essential	Non-essential	0.0243605	60	0.0101502	25	Osmosensitive K(+) channel signal transduction histidine kinase
CLAU_1751	Non-essential	Non-essential	0.0376176	12	0.0250784	8	Hypothetical protein
CLAU_1752	Non-essential	Non-essential	0.0266904	15	0.0088968	5	Potassium-transporting ATPase C chain
kdpB	Non-essential	Non-essential	0.0242196	45	0.0129171	24	Potassium-transporting ATPase B chain
kdpA	Non-essential	Non-essential	0.0265428	40	0.0179164	27	Potassium-transporting ATPase A chain
CLAU_1755	Non-essential	Non-essential	0.0394737	66	0.020933	35	Hypothetical protein
CLAU_1756	Non-essential	Non-essential	0.017094	2	0.017094	2	Hypothetical protein
pdxS	Non-essential	Non-essential	0.0166028	13	0.00893997	7	Pyridoxal biosynthesis lyase pdxS
pdxT	Non-essential	Non-essential	0.00978474	5	0.00195695	1	Glutamine amidotransferase subunit pdxT
CLAU_1759	Non-essential	Non-essential	0.0369048	31	0.022619	19	ABC-type transporter integral membrane subunit
CLAU_1760	Non-essential	Non-essential	0.026971	26	0.0186722	18	ABC-type transporter integral membrane subunit
CLAU_1761	Non-essential	Non-essential	0.0226774	31	0.0109729	15	Monosaccharide-transporting ATPase
CLAU_1762	Non-essential	Non-essential	0.0180542	18	0.0150451	15	Basic membrane lipoprotein
CLAU_1763	Non-essential	Non-essential	0.010274	6	0.00684931	4	C_GCAxxG_C_C family protein
CLAU_1764	Non-essential	Non-essential	0.0185185	6	0.00925926	3	Alcohol dehydrogenase
CLAU_1765	Non-essential	Essential	0.00604595	5	0	0	C_GCAxxG_C_C family protein
CLAU_1766	Non-essential	Non-essential	0.0164251	17	0.0125604	13	Alcohol dehydrogenase
CLAU_1767	Non-essential	Non-essential	0.0223881	24	0.0121269	13	Histidine kinase
CLAU_1768	Non-essential	Non-essential	0.0201729	14	0.0115274	8	Two component transcriptional regulator AraC family
CLAU_1769	Non-essential	Non-essential	0.00746269	2	0.00746269	2	Microcompartments protein
CLAU_1770	Essential	-	0.00381679	1	0	0	Microcompartments protein
CLAU_1771	Non-essential	Non-essential	0.00682594	4	0.00170648	1	Propanediol utilization protein
CLAU_1772	Non-essential	Non-essential	0.00643317	9	0.00714796	10	Acetaldehyde dehydrogenase (acetylating)
CLAU_1773	Non-essential	Non-essential	0.0148588	10	0.00742942	5	Microcompartments protein
CLAU_1774	Non-essential	Non-essential	0.00483092	3	0.00161031	1	Ethanolamine utilization EutQ family protein
CLAU_1775	Non-essential	Non-essential	0.0181818	9	0.00606061	3	Microcompartments protein
CLAU_1776	Non-essential	Non-essential	0.0125313	15	0.00501253	6	Respiratory-chain NADH dehydrogenase domain subunit A
CLAU_1777	Essential	-	0	0	0	0	Ethanolamine utilization protein EutN/carboxysome structural protein Ccml
CLAU_1778	Essential	-	0	0	0	0	Microcompartments protein
CLAU_1779	Non-essential	Non-essential	0.00527009	4	0.00131752	1	Ethanolamine utilization protein EutJ family protein
CLAU_1780	Non-essential	Non-essential	0.0100865	7	0.00432277	3	Hypothetical protein
CLAU_1781	Non-essential	Non-essential	0.0175234	15	0.00817757	7	Glycyl-radical enzyme activating protein family
CLAU_1782	Non-essential	Non-essential	0.0148148	34	0.00740741	17	Pyruvate formate-lyase PFL
CLAU_1783	Non-essential	Non-essential	0.018546	25	0.00816024	11	Acetaldehyde dehydrogenase (acetylating)
CLAU_1784	Non-essential	Non-essential	0.014652	4	0.010989	3	Microcompartments protein
CLAU_1785	Non-essential	Non-essential	0.0149254	4	0.00373134	1	Microcompartments protein
CLAU_1786	Non-essential	Non-essential	0.00829875	2	0.00414938	1	Hypothetical protein
CLAU_1787	Non-essential	Non-essential	0.0214067	21	0.00815494	8	Hypothetical protein
CLAU_1788	Non-essential	Non-essential	0.00840336	2	0.00840336	2	Hypothetical protein
CLAU_1789	Non-essential	Non-essential	0.0235897	23	0.0164103	16	Hypothetical protein
CLAU_1790	Non-essential	Non-essential	0.0273764	36	0.0129278	17	Transcriptional regulator GntR family with aminotransferase domain-containing protein
CLAU_1791	Non-essential	Non-essential	0.0361011	20	0.0126354	7	Lysine exporter protein (LYSE/YGGA)
CLAU_1792	Non-essential	Non-essential	0.0309187	35	0.0150177	17	Major facilitator superfamily MFS_1
CLAU_1793	Non-essential	Non-essential	0.028169	14	0.0100604	5	Transcriptional regulator TetR family
CLAU_1794	Non-essential	Non-essential	0.0316279	34	0.0139535	15	Alcohol dehydrogenase
CLAU_1795	Non-essential	Non-essential	0.0361702	17	0.0255319	12	SNARE associated protein
CLAU_1796	Non-essential	Non-essential	0.0326797	30	0.0174292	16	ATP-binding region ATPase domain protein
CLAU_1797	Non-essential	Non-essential	0.0294118	19	0.0170279	11	Two component transcriptional regulator winged helix family
CLAU_1798	Non-essential	Non-essential	0.0390407	70	0.0295594	53	Hypothetical protein
CLAU_1799	Non-essential	Non-essential	0.0231214	16	0.0115607	8	Sulfate-transporting ATPase
CLAU_1800	Non-essential	Non-essential	0.0446497	58	0.0246343	32	Dolichyl-phosphate-mannose-protein mannosyltransferase
CLAU_1801	Non-essential	Non-essential	0.024108	25	0.0154291	16	putative amidase domain-containing protein
CLAU_1802	Non-essential	Non-essential	0.0756303	9	0.0168067	2	Hypothetical protein
CLAU_1803	Non-essential	Non-essential	0.0145138	10	0.011611	8	hypothetical protein
CLAU_1804	Non-essential	Non-essential	0.04	4	0.04	4	Hypothetical protein
CLAU_1805	Non-essential	Non-essential	0.0504202	6	0.0252101	3	Hypothetical protein
CLAU_1806	Non-essential	Non-essential	0.0102828	4	0.00514139	2	Hypothetical protein
CLAU_1807	Non-essential	Non-essential	0.0237239	33	0.0136592	19	ABC-type transporter related protein
CLAU_1808	Non-essential	Non-essential	0.0522088	13	0.0321285	8	Mor transcription activator domain protein
CLAU_1809	Non-essential	Non-essential	0.0255906	26	0.0127953	13	Hypothetical protein
CLAU_1810	Non-essential	Non-essential	0.0262391	18	0.0145773	10	Transcriptional regulator MerR family
CLAU_1811	Non-essential	Non-essential	0.0141243	15	0.00847458	9	Peptidase M28
CLAU_1812	Non-essential	Non-essential	0.035809	27	0.0198939	15	Transcriptional regulator MerR family
CLAU_1813	Non-essential	Non-essential	0.0244287	31	0.0149724	19	MATE efflux family protein
CLAU_1814	Non-essential	Non-essential	0.0228856	23	0.0079602	8	Transcriptional regulator XRE family
CLAU_1815	Non-essential	Non-essential	0.00845666	4	0.00211416	1	Flavoprotein
CLAU_1816	Non-essential	Non-essential	0.0293296	21	0.0125698	9	Polysaccharide deacetylase
CLAU_1817	Non-essential	Non-essential	0.0248447	20	0.0149068	12	Metallophosphoesterase
CLAU_1818	Non-essential	Non-essential	0.0339623	9	0.0226415	6	Hypothetical protein
CLAU_1819	Non-essential	Non-essential	0.0214225	25	0.0137104	16	Electron transfer flavoprotein dehydrogenase
CLAU_1820	Non-essential	Non-essential	0.0198105	23	0.0111972	13	Electron transfer flavoprotein alpha/beta-subunit
CLAU_1821	Non-essential	Non-essential	0.0150892	11	0.00548697	4	Electron transfer flavoprotein alpha/beta-subunit
CLAU_1822	Non-essential	Non-essential	0.0266667	34	0.0156863	20	Heavy metal transport/detoxification protein
CLAU_1823	Non-essential	Non-essential	0.03	12	0.0075	3	OsmC family protein
CLAU_1824	Non-essential	Non-essential	0.0397727	49	0.0300325	37	Integral membrane sensor signal transduction histidine kinase
CLAU_1825	Non-essential	Non-essential	0.0211039	13	0.00974026	6	Two component transcriptional regulator winged helix family
CLAU_1826	Non-essential	Non-essential	0.0259901	21	0.0148515	12	1
CLAU_1827	Non-essential	Non-essential	0.0268336	15	0.0214669	12	Abortive infection protein
CLAU_1828	Non-essential	Non-essential	0.0220472	14	0.0125984	8	Ubiquinone/menaquinone biosynthesis methyltransferase ubiE
CLAU_1829	Non-essential	Non-essential	0.0161507	12	0.00672948	5	Polyprenyl synthetase
CLAU_1830	Non-essential	Non-essential	0.018595	9	0.0103306	5	Hypothetical protein
CLAU_1831	Non-essential	Non-essential	0.0262739	33	0.0183121	23	4Fe-4S ferredoxin iron-sulfur binding domain-containing protein
CLAU_1832	Non-essential	Non-essential	0.0428082	25	0.0256849	15	putative protein family UPF0126
CLAU_1833	Non-essential	Non-essential	0.0152323	20	0.00761615	10	Na(+)/H(+) antiporter NhaC-like protein
CLAU_1834	Non-essential	Non-essential	0.00881834	10	0.00440917	5	Threonine synthase
CLAU_1835	Non-essential	Non-essential	0.00591716	2	0.00295858	1	Endoribonuclease L-PSP
CLAU_1836	Non-essential	Non-essential	0.019548	32	0.0116066	19	PAS modulated sigma54 specific transcriptional regulator Fis family
glmS1	Essential	-	0.00425532	7	0.000607903	1	Glucosamine-fructose-6-phosphate aminotransferase (isomerizing)
CLAU_1838	Non-essential	Non-essential	0.0284091	5	0.0170455	3	hypothetical protein
glmM	Non-essential	Essential	0.00576132	7	0	0	Phosphoglucosamine mutase
CLAU_1840	Non-essential	Non-essential	0.025	36	0.00972222	14	HI0933 family protein
CLAU_1841	Non-essential	Non-essential	0.0185512	21	0.0106007	12	YbbR family protein
CLAU_1842	Non-essential	Non-essential	0.0238727	18	0.0106101	8	hypothetical protein
CLAU_1843	Non-essential	Non-essential	0.02537	12	0.012685	6	Cell wall hydrolase SleB
CLAU_1844	Non-essential	Essential	0.0116429	9	0	0	Thioredoxin-disulfide reductase
CLAU_1845	Non-essential	Essential	0.010453	3	0	0	Thioredoxin
CLAU_1846	Non-essential	Non-essential	0.0243243	27	0.0153153	17	Tetratricopeptide repeat-containing protein
CLAU_1847	Non-essential	Non-essential	0.0190058	13	0.00877193	6	Hypothetical protein
CLAU_1848	Essential	-	0.00344116	5	0	0	Phosphoenolpyruvate-protein phosphotransferase
CLAU_1849	Non-essential	Non-essential	0.0191388	12	0.0175439	11	Tetratricopeptide repeat-containing protein
CLAU_1850	Non-essential	Essential	0.00640341	6	0	0	Citrate lyase ligase
CLAU_1851	Essential	-	0.00216138	3	0	0	Citrate lyase alpha subunit
CLAU_1852	Essential	-	0.00127227	1	0	0	Citryl-CoA lyase
CLAU_1853	Essential	-	0	0	0	0	Citrate lyase acyl carrier protein
CLAU_1854	Essential	-	0.00195695	1	0	0	Hydro-lyase Fe-S type tartrate/fumarate subfamily beta subunit
CLAU_1855	Non-essential	Non-essential	0.00658761	5	0.00131752	1	Fumarate hydratase
CLAU_1856	Essential	-	0.00357782	4	0.000894454	1	Methylaspartate ammonia-lyase
CLAU_1857	Non-essential	Non-essential	0.00685453	9	0.00152323	2	Methylaspartate mutase E subunit
glmL	Non-essential	Non-essential	0.00707547	9	0.00157233	2	GlmL
glmS2	Essential	-	0	0	0	0	Methylaspartate mutase S chain
CLAU_1860	Non-essential	Essential	0.00908059	8	0	0	Transcriptional regulator GntR family
CLAU_1861	Non-essential	Non-essential	0.0188679	24	0.0086478	11	Amino acid permease-associated region
CLAU_1862	Non-essential	Non-essential	0.0178458	28	0.00828553	13	putative sigma54 specific transcriptional regulator
CLAU_1863	Non-essential	Non-essential	0.0153631	11	0.00558659	4	Peptidase C26
CLAU_1864	Non-essential	Non-essential	0.0192308	12	0.0128205	8	N-acetylmuramoyl-L-alanine amidase CwlD
rpsI	Essential	-	0	0	0	0	Ribosomal protein S9
rplM	Essential	-	0.00245098	1	0.00245098	1	Ribosomal protein L13
truA	Non-essential	Non-essential	0.0120846	8	0.0060423	4	TRNA pseudouridine synthase A
ecfT1	Non-essential	Essential	0.0178326	13	0	0	ECF-type transporter transmembrane protein EcfT
ecfA	Non-essential	Essential	0.0155844	12	0.0012987	1	Cobalt ABC transporter ATPase subunit
CLAU_1870	Non-essential	Essential	0.0183727	14	0	0	Phosphonate-transporting ATPase
rplQ	Essential	-	0	0	0	0	50S ribosomal protein L17
rpoA	Essential	-	0.00234192	2	0.00117096	1	DNA-directed RNA polymerase subunit alpha
rpsD	Essential	-	0.00178891	1	0.00178891	1	Ribosomal protein S4
rpsK	Non-essential	Essential	0.00555556	2	0	0	30S ribosomal protein S11
rpsM	Non-essential	Essential	0.0058651	2	0	0	Ribosomal protein S13
rpmJ	Essential	-	0	0	0	0	50S ribosomal protein L36
infA	Non-essential	Essential	0.00505051	1	0	0	Translation initiation factor IF-1
adK	Essential	-	0.00169779	1	0.00169779	1	Adenylate kinase
secY	Non-essential	Non-essential	0.00520382	6	0.0017346	2	Protein translocase subunit SecY
rplO	Essential	-	0	0	0	0	Ribosomal protein L15
rpmD	Essential	-	0	0	0.00617284	1	Ribosomal protein L30
rpsE	Essential	-	0	0	0	0	Ribosomal protein S5
rplR	Non-essential	Non-essential	0.00617284	2	0.00308642	1	Ribosomal protein L18
rplF	Essential	-	0.00172117	1	0.00172117	1	Ribosomal protein L6
rpsH	Non-essential	Essential	0.00555556	2	0	0	Ribosomal protein S8
rpsZ	Non-essential	Essential	0.00595238	1	0	0	Ribosomal protein S14 type Z
rplE	Essential	-	0	0	0	0	Ribosomal protein L5
rplX	Essential	-	0.00348432	1	0	0	Ribosomal protein L24
rplN	Essential	-	0	0	0	0	Ribosomal protein L14
rpsQ	Essential	-	0	0	0	0	Ribosomal protein S17
rpmC	Non-essential	Essential	0.00520833	1	0	0	50S ribosomal protein L29
rplP	Essential	-	0.0025	1	0	0	50S ribosomal protein L16
rpsC	Non-essential	Non-essential	0.00661157	4	0.00165289	1	Ribosomal protein S3
rplV	Essential	-	0.00330033	1	0	0	Ribosomal protein L22
rpsS	Essential	-	0.00373134	1	0	0	Ribosomal protein S19
rplB	Non-essential	Essential	0.00532623	4	0	0	50S Ribosomal protein L2
rplW	Non-essential	Essential	0.00740741	2	0	0	Ribosomal protein L25/L23
rplD	Essential	-	0.00357782	2	0.00178891	1	Ribosomal protein L4/L1e
rplC	Essential	-	0.00176367	1	0	0	Ribosomal protein L3
rpsJ	Essential	-	0.00358423	1	0	0	30S ribosomal protein S10
tuf1	Essential	-	0	0	0	0	Elongation factor Tu
fusA	Essential	-	0.00268384	5	0	0	Translation elongation factor G
rpsG	Essential	-	0	0	0	0	Ribosomal protein S7
rpsL	Essential	-	0	0	0.00293255	1	Ribosomal protein S12
CLAU_1905	Non-essential	Essential	0.00913242	2	0	0	Ribosomal protein L7Ae/L30e/S12e/Gadd45
rpoC	Essential	-	0.00376884	12	0.000628141	2	DNA-directed RNA polymerase subunit beta
rpoB	Essential	-	0.00268096	9	0.00059577	2	DNA-directed RNA polymerase subunit beta
rplL	Non-essential	Non-essential	0.00895522	3	0.00597015	2	50S ribosomal protein L7/L12
rplJ	Non-essential	Essential	0.00881057	4	0	0	50S ribosomal protein L10
rplA	Essential	-	0.00161031	1	0.00161031	1	Ribosomal protein L1
rplK	Non-essential	Essential	0.00520833	2	0	0	Ribosomal protein L11
nusG	Non-essential	Non-essential	0.00851064	4	0.00212766	1	NusG antitermination factor
secE	Essential	-	0	0	0	0	Preprotein translocase SecE subunit
rpmG	Essential	-	0	0	0	0	50S ribosomal protein L33
tuf2	Essential	-	0.000930233	1	0	0	Hypothetical protein
CLAU_t028	Non-essential	Essential	0.0144928	1	0	0
CLAU_t029	Essential	-	0	0	0	0
CLAU_1916	Non-essential	Essential	0.00519031	3	0	0	RNA polymerase sigma-24 subunit SigH ECF subfamily
CLAU_1917	Non-essential	Non-essential	0.030303	14	0.0151515	7	hypothetical protein
CLAU_1918	Non-essential	Non-essential	0.0402219	29	0.0110957	8	RNA methyltransferase TrmH family group 3
mrnC	Non-essential	Non-essential	0.0182292	7	0.00520833	2	Mini-ribonuclease 3
cysS2	Essential	-	0.00158856	2	0	0	Cysteinyl-tRNA synthetase
ispD	Essential	-	0.00160256	1	0.00160256	1	2-C-methyl-D-erythritol 4-phosphate cytidylyltransferase
CLAU_1922	Non-essential	Non-essential	0.0177165	18	0.00393701	4	PilT domain protein
CLAU_1923	Non-essential	Non-essential	0.030137	11	0.0191781	7	Hypothetical protein
disA	Non-essential	Non-essential	0.0229406	22	0.00417101	4	DNA integrity scanning protein disA
CLAU_1925	Non-essential	Non-essential	0.012285	15	0.004914	6	DNA repair protein RadA
CLAU_1926	Non-essential	Non-essential	0.0191083	42	0.0104641	23	ATPase AAA-2 domain protein
mcsB	Non-essential	Non-essential	0.0213447	20	0.0117396	11	Protein arginine kinase McsB
CLAU_1928	Non-essential	Non-essential	0.00808081	4	0.00808081	4	UvrB/UvrC protein
CLAU_1929	Non-essential	Non-essential	0.0091954	4	0.0045977	2	Transcriptional repressor CtsR
CLAU_1930	Non-essential	Non-essential	0.0833333	18	0.0462963	10	Hypothetical protein
CLAU_1931	Non-essential	Non-essential	0.0127864	24	0.00692595	13	Translation elongation factor G
CLAU_t030	Essential	-	0	0	0	0
CLAU_t031	Essential	-	0	0	0	0
CLAU_t032	Essential	-	0	0	0	0
CLAU_r004	Essential	-	0	0	0	0
CLAU_r005	Essential	-	0	0	0	0
CLAU_r006	Essential	-	0	0	0	0
murD	Essential	-	0.000806452	1	0	0	UDP-N-acetylmuramoylalanine-D-glutamate ligase
glyQS	Essential	-	0.00399042	5	0	0	Glycine-tRNA ligase
CLAU_t033	Essential	-	0	0	0	0
lysS	Essential	-	0.00146951	2	0	0	Lysyl-tRNA synthetase
greA2	Non-essential	Non-essential	0.0115741	5	0.00694444	3	Transcription elongation factor GreA
CLAU_1936	Non-essential	Non-essential	0.0283784	21	0.00945946	7	Hypothetical protein
CLAU_1937	Non-essential	Essential	0.0184544	16	0.0011534	1	TIM-barrel protein nifR3 family
coaX	Non-essential	Non-essential	0.0384615	27	0.00854701	6	putative transcriptional acitvator Baf family
ftsH1	Non-essential	Essential	0.0128913	21	0.000613874	1	Peptidase M41 FtsH domain protein
CLAU_1940	Non-essential	Non-essential	0.0284553	14	0.0101626	5	Hypoxanthine phosphoribosyltransferase
tils	Non-essential	Essential	0.00710339	9	0.000789266	1	TRNA(Ile)-lysidine synthase
CLAU_1942	Non-essential	Non-essential	0.0334884	72	0.0213953	46	Stage II sporulation protein E/serine/threonine phosphatase
CLAU_t034	Essential	-	0	0	0.0144928	1
CLAU_t035	Non-essential	Essential	0.0123457	1	0	0
CLAU_t036	Non-essential	Essential	0.0142857	1	0	0
CLAU_t037	Essential	-	0	0	0	0
CLAU_t038	Essential	-	0	0	0	0
CLAU_1943	Non-essential	Non-essential	0.0135135	5	0.0027027	1	RNA binding S1 domain protein
CLAU_1944	Essential	-	0.00406504	1	0.00406504	1	Septum formation initiator
CLAU_1945	Non-essential	Non-essential	0.0594595	22	0.0351351	13	Spore cortex biosynthesis protein YabQ
CLAU_1946	Non-essential	Non-essential	0.0725191	19	0.0419847	11	Sporulation protein YabP
CLAU_1947	Non-essential	Non-essential	0.0266667	6	0.00444444	1	RNA-binding S4 domain protein
CLAU_1948	Non-essential	Essential	0.00803213	2	0	0	Histone family protein DNA-binding protein
CLAU_1949	Non-essential	Non-essential	0.0330261	43	0.016129	21	MazG family protein
CLAU_1950	Non-essential	Non-essential	0.0318149	44	0.0187997	26	Polysaccharide biosynthesis protein
CLAU_1951	Non-essential	Non-essential	0.0258449	13	0.0139165	7	Transcriptional regulator AbrB family
prsA	Non-essential	Non-essential	0.017316	16	0.00974026	9	Foldase protein prsA
[truncated: 2,062 more rows]
