# Supplementary material for: Required Gene Set for Autotrophic Growth of Clostridium autoethanogenum
Source: Appl Environ Microbiol. 2022 Mar 14;88(7):e02479-21. doi: 10.1128/aem.02479-21 (PMC9004356; doi:10.1128/aem.02479-21)
Supplement: Supplemental file 2 — Table S2. Download aem.02479-21-s0003.xlsx, XLSX file, 0.04 MB [file aem.02479-21-s0003.xlsx]

## Sheet: Supp Table 2
Woods et al. 2022
Supplementary Table S2. Experimental and predicted essentiality (green and red, respectively) for growth on minimal medium + CO. "0" non-essential, "1" essential. Genes with a dash (-) are essential for growth on rich medium and were not tested for MM + CO. While TraDIS provided information for ~ 4k genes, here only genes that were also considered in the GSM (532) are shown. The GSM uses 'locus t…
4 Locus tags codify for hypothetical proteins according to the 2015 annotation; in the GSM extra information was considered
GSM:	Norman ROJ et al. 2019. Genome-scale model of C. autoethanogenum reveals optimal bioprocess conditions for high-value chemical production from carbon monoxide. Eng Biol 3:32–40.
# GSM	Locus Tag	Gene Name	Description	Minimal Media + CO	Essential MM + CO	MM + CO in silico
1	CLAU_2368	CLAU_2368	Peptidoglycan glycosyltransferase	Essential	1	1
2	CLAU_1254	CLAU_1254	Penicillin-binding protein transpeptidase	Essential	1	1
3	CLAU_3064	CLAU_3064	Stage V sporulation protein D	Non-essential	0	1
4	CLAU_2625	pbp	Peptidoglycan glycosyltransferase	Non-essential	0	1
5	CLAU_3602	CLAU_3602	Peptidoglycan glycosyltransferase	Non-essential	0	1
6	CLAU_1684	CLAU_1684	Peptidoglycan glycosyltransferase	-	1	1
7	CLAU_3603	CLAU_3603	Peptidoglycan glycosyltransferase	Non-essential	0	1
8	CLAU_0094	CLAU_0094	Phosphate-transporting ATPase	Non-essential	0	0
9	CLAU_3241	pstB	Phosphate import ATP-binding protein PstB	Non-essential	0	0
10	CLAU_0092	CLAU_0092	PBP domain-containing protein	Non-essential	0	0
11	CLAU_0093	CLAU_0093	ABC-type transporter integral membrane subunit	Non-essential	0	0
12	CLAU_3239	pstC	Phosphate ABC transporter inner membrane subunit PstC	Non-essential	0	0
13	CLAU_3240	pstA	Phosphate ABC transporter inner membrane subunit PstA	Non-essential	0	0
14	CLAU_2922	CLAU_2922	Nitrate reductase	Non-essential	0	1
15	CLAU_1577	cooC1	Cobyrinic acid a,c-diamide synthase	Essential	1	1
16	CLAU_1579	CLAU_1579	Carbon-monoxide dehydrogenase (acceptor)	-	1	1
17	CLAU_2924	CLAU_2924	Carbon-monoxide dehydrogenase catalytic subunit	Non-essential	0	1
18	CLAU_1568	CLAU_1568	CO dehydrogenase/acetyl-CoA synthase delta subunit TIM barrel	Essential	1	1
19	CLAU_1566	CLAU_1566	CO dehydrogenase/acetyl-CoA synthase complex beta subunit	Essential	1	1
20	CLAU_1570	CLAU_1570	Cobyrinic acid a,c-diamide synthase	-	1	1
21	CLAU_1578	CLAU_1578	Carbon-monoxide dehydrogenase (acceptor)	-	1	1
22	CLAU_2923	CLAU_2923	Nitrate reductase subunit beta	Essential	1	1
23	CLAU_1561	CLAU_1561	iron-sulfer cluster containing domain; a phyre- or pathway-tools-based assignment (Thomas Millat)	Non-essential	0	1
24	CLAU_1569	CLAU_1569	CO dehydrogenase/acetyl-CoA synthase delta subunit TIM barrel	-	1	1
25	CLAU_1564	CLAU_1564	Ferredoxin	-	1	1
26	CLAU_0224	hutH	Histidine ammonia-lyase	Non-essential	0	0
27	CLAU_1144	CLAU_1144	Histidine ammonia-lyase	Non-essential	0	0
28	CLAU_0642	CLAU_0642	Fructose-6-phosphate aldolase	Non-essential	0	0
29	CLAU_1763	CLAU_1763	C_GCAxxG_C_C family protein	Non-essential	0	0
30	CLAU_0472	CLAU_0472	Homoserine O-succinyltransferase	Non-essential	0	1
31	CLAU_2549	rfbD	DTDP-4-dehydrorhamnose reductase	Non-essential	0	0
32	CLAU_2568	CLAU_2568	DTDP-4-dehydrorhamnose reductase	Non-essential	0	0
33	CLAU_3908	CLAU_3908	Ribose/xylose/arabinose/galactoside ABC-type transporter permease component	Non-essential	0	0
34	CLAU_3907	CLAU_3907	Ribose/xylose/arabinose/galactoside ABC-type transporter integral membrane subunit	Non-essential	0	0
35	CLAU_1189	CLAU_1189	Aminotransferase class V	Non-essential	0	0
36	CLAU_3514	CLAU_3514	Alcohol dehydrogenase	Non-essential	0	0
37	CLAU_3655	adhE1	Bifunctional acetaldehyde-CoA/alcohol dehydrogenase	Non-essential	0	0
38	CLAU_1766	CLAU_1766	Alcohol dehydrogenase	Non-essential	0	0
39	CLAU_2382	CLAU_2382	Alcohol dehydrogenase	Non-essential	0	0
40	CLAU_1794	CLAU_1794	Alcohol dehydrogenase	Non-essential	0	0
41	CLAU_3861	adh2	Alcohol dehydrogenase	Non-essential	0	0
42	CLAU_1460	CLAU_1460	Alcohol dehydrogenase	Non-essential	0	0
43	CLAU_0030	CLAU_0030	Alcohol dehydrogenase	Non-essential	0	0
44	CLAU_1764	CLAU_1764	Alcohol dehydrogenase	Non-essential	0	0
45	CLAU_1040	CLAU_1040	Alcohol dehydrogenase	Non-essential	0	0
46	CLAU_3196	CLAU_3196	Alcohol dehydrogenase	Non-essential	0	0
47	CLAU_3656	adhE2	Bifunctional acetaldehyde-CoA/alcohol dehydrogenase	Non-essential	0	0
48	CLAU_0089	CLAU_0089	Aldehyde ferredoxin oxidoreductase	Non-essential	0	0
49	CLAU_0099	CLAU_0099	Aldehyde ferredoxin oxidoreductase	Non-essential	0	0
50	CLAU_2920	CLAU_2920	3-isopropylmalate dehydratase small subunit	Non-essential	0	0
51	CLAU_2919	CLAU_2919	3-isopropylmalate dehydratase large subunit	Non-essential	0	0
52	CLAU_0567	CLAU_0567	Carbamoyl-phosphate synthase large subunit glutamine-dependent	Non-essential	0	0
53	CLAU_2445	carB	Carbamoyl-phosphate synthase large subunit glutamine-dependent	Non-essential	0	0
54	CLAU_2444	carA	Carbamoyl phosphate synthase small subunit	Non-essential	0	0
55	CLAU_0568	CLAU_0568	Carbamoyl-phosphate synthase small subunit glutamine dependent	Non-essential	0	0
56	CLAU_2567	CLAU_2567	Glucose-1-phosphate thymidylyltransferase	Non-essential	0	0
57	CLAU_2548	CLAU_2548	Glucose-1-phosphate thymidylyltransferase	Non-essential	0	0
58	CLAU_2358	CLAU_2358	Transketolase	-	1	1
59	CLAU_0629	CLAU_0629	Transketolase	Non-essential	0	1
60	CLAU_3181	hisF	Imidazole glycerol phosphate synthase subunit hisF	Essential	1	1
61	CLAU_3178	hisH	Imidazole glycerol phosphate synthase subunit hisH	-	1	1
62	CLAU_2720	CLAU_2720	4Fe-4S dicluster domain	Non-essential	0	0
63	CLAU_3480	CLAU_3480	NADH ubiquinone oxidoreductase	Non-essential	0	0
64	CLAU_2719	CLAU_2719	4Fe-4S ferredoxin iron-sulfur binding domain-containing protein	Non-essential	0	0
65	CLAU_2717	CLAU_2717	NADH-quinone oxidoreductase E subunit	-	1	0
66	CLAU_3481	CLAU_3481	NADH dehydrogenase	Non-essential	0	0
67	CLAU_2721	CLAU_2721	Fe-only hydrogenase	Essential	1	0
68	CLAU_2718	CLAU_2718	NADH dehydrogenase (quinone)	Essential	1	0
69	CLAU_3482	CLAU_3482	NADH dehydrogenase subunit A	Non-essential	0	0
70	CLAU_2279	upp	Uracil phosphoribosyl transferase	Essential	1	0
71	CLAU_3082	pyrR	Bifunctional protein pyrR	Non-essential	0	0
72	CLAU_0081	CLAU_0081	Molybdopterin oxidoreductase	Non-essential	0	0
73	CLAU_2907	CLAU_2907	Formate dehydrogenase	Non-essential	0	0
74	CLAU_0419	CLAU_0419	Molybdopterin-family oxidoreductase alpha subunit	Non-essential	0	0
75	CLAU_3759	gltD	Glutamate synthase NADH/NADPH small subunit	Non-essential	0	0
76	CLAU_0429	CLAU_0429	putative selenate reductase YgfK	Non-essential	0	0
77	CLAU_2882	CLAU_2882	Pyridine nucleotide-disulfide oxidoreductase	Non-essential	0	0
78	CLAU_0458	CLAU_0458	Pyridine nucleotide-disulfide oxidoreductase class-II	Non-essential	0	0
79	CLAU_2712	CLAU_2712	Molybdopterin oxidoreductase	-	1	0
80	CLAU_1539	CLAU_1539	Glutamate synthase (NADPH) homotetrameric	-	1	1
81	CLAU_0080	CLAU_0080	4Fe-4S ferredoxin iron-sulpur binding domain-containing protein	Non-essential	0	0
82	CLAU_0590	CLAU_0590	Molybdopterin oxidoreductase	Non-essential	0	0
83	CLAU_2713	CLAU_2713	Formate dehydrogenase alpha subunit	Essential	1	0
84	CLAU_3563	CLAU_3563	Molybdopterin-binding oxidoreductase	Non-essential	0	0
85	CLAU_0451	CLAU_0451	formate dehydrogenases (Thomas Millat)	Non-essential	0	0
86	CLAU_0997	CLAU_0997	Pyridine nucleotide-disulfide oxidoreductase	Non-essential	0	0
87	CLAU_1560	CLAU_1560	Formate/nitrate transporter	Non-essential	0	0
88	CLAU_1282	CLAU_1282	Arginine decarboxylase	Non-essential	0	0
89	CLAU_2189	CLAU_2189	Arginine decarboxylase	-	1	0
90	CLAU_2502	nifH4	Nitrogenase iron protein	Non-essential	0	0
91	CLAU_2506	nifK	Nitrogenase molybdenum-iron protein beta chain	Non-essential	0	0
92	CLAU_0399	nifH3	Nitrogenase component 2 (Fe protein)	Non-essential	0	0
93	CLAU_2505	CLAU_2505	Nitrogenase molybdenum-iron protein subunit alpha	Non-essential	0	0
94	CLAU_0397	vnfN	vnfN-like nitrogenase	Non-essential	0	0
95	CLAU_0398	vnfE	vnfN-like nitrogenase	Non-essential	0	0
96	CLAU_2331	CLAU_2331	'putative molybdopterin binding domain	Non-essential	0	0
97	CLAU_3612	trpG	Glutamine amidotransferase of anthranilate synthase	Non-essential	0	1
98	CLAU_1468	CLAU_1468	Para-aminobenzoate synthase subunit I	Non-essential	0	1
99	CLAU_3611	trpE	Anthranilate synthase component I	Non-essential	0	1
100	CLAU_1469	CLAU_1469	Glutamine amidotransferase of anthranilate synthase	Non-essential	0	1
101	CLAU_0401	CLAU_0401	S-adenosylmethionine synthetase	Non-essential	0	1
102	CLAU_2300	metK	S-adenosylmethionine synthase	-	1	1
103	CLAU_1567	CLAU_1567	Dihydropteroate synthase DHPS	-	1	1
104	CLAU_1186	CLAU_1186	Iron-sulfur-dependent L-serine dehydratase alpha subunit	Essential	1	0
105	CLAU_1187	CLAU_1187	Iron-sulfur-dependent L-serine dehydratase beta subunit	Non-essential	0	0
106	CLAU_0064	CLAU_0064	Serine dehydratase	Essential	1	0
107	CLAU_2419	citF2	Citrate lyase alpha subunit	Non-essential	0	0
108	CLAU_1851	CLAU_1851	Citrate lyase alpha subunit	-	1	0
109	CLAU_1853	CLAU_1853	Citrate lyase acyl carrier protein	-	1	0
110	CLAU_1016	CLAU_1016	Citrate lyase beta subunit	Non-essential	0	0
111	CLAU_1852	CLAU_1852	Citryl-CoA lyase	-	1	0
112	CLAU_0578	citF1	Citrate lyase alpha subunit	Non-essential	0	0
113	CLAU_1015	CLAU_1015	Citrate lyase alpha subunit	Non-essential	0	0
114	CLAU_0579	citE	Citrate lyase beta subunit	Non-essential	0	0
115	CLAU_1017	citD2	Citrate lyase acyl carrier protein	Non-essential	0	0
116	CLAU_2417	citD3	Citrate lyase acyl carrier protein	Non-essential	0	0
117	CLAU_0580	citD1	Citrate lyase gamma subunit	Non-essential	0	0
118	CLAU_2418	CLAU_2418	HpcH/HpaI aldolase/citrate lyase family protein	Non-essential	0	0
119	CLAU_1748	leuB	3-isopropylmalate dehydrogenase	Non-essential	0	0
120	CLAU_2921	CLAU_2921	Isocitrate/isopropylmalate dehydrogenase	Essential	1	0
121	CLAU_2674	CLAU_2674	(R)-citramalate synthase	Essential	1	0
122	CLAU_3616	trpB	Tryptophan synthase beta chain	Non-essential	0	0
123	CLAU_3617	trpA	Tryptophan synthase subunit alpha	Non-essential	0	0
124	CLAU_1740	CLAU_1740	Butyryl-CoA dehydrogenase	Non-essential	0	0
125	CLAU_1738	CLAU_1738	Electron transfer flavoprotein alpha subunit	Non-essential	0	0
126	CLAU_1742	CLAU_1742	Butyryl-CoA dehydrogenase	Non-essential	0	0
127	CLAU_1739	CLAU_1739	Electron transfer flavoprotein alpha/beta-subunit	Non-essential	0	0
128	CLAU_2458	CLAU_2458	UTP-glucose-1-phosphate uridylyltransferase	Non-essential	0	0
129	CLAU_1279	CLAU_1279	UTP-glucose-1-phosphate uridylyltransferase	Non-essential	0	0
130	CLAU_0239	CLAU_0239	L-lactate transport	Non-essential	0	0
131	CLAU_0594	asrB2	Anaerobic sulfite reductase subunit B	Non-essential	0	0
132	CLAU_0422	asrB1	Sulfite reductase subunit B	Non-essential	0	0
133	CLAU_0423	asrA	Sulfite reductase subunit A	Non-essential	0	0
134	CLAU_0421	asrC	Anaerobic sulfite reductase subunit C	Non-essential	0	0
135	CLAU_0595	CLAU_0595	putative secreted protein SpoIID domain	Non-essential	0	0
136	CLAU_3017	CLAU_3017	Homoserine dehydrogenase	Non-essential	0	0
137	CLAU_2729	CLAU_2729	Homoserine dehydrogenase	Non-essential	0	0
138	CLAU_1441	pyrB1	Aspartate carbamoyltransferase	Essential	1	1
139	CLAU_1440	CLAU_1440	Aspartate carbamoyltransferase regulatory subunit	Non-essential	0	1
140	CLAU_3541	pyrB2	Aspartate carbamoyltransferase	Non-essential	0	1
141	CLAU_2678	CLAU_2678	Homocysteine Methyltransferase	Non-essential	0	1
142	CLAU_3546	CLAU_3546	Metallo-dependent hydrolase family	Non-essential	0	0
143	CLAU_3545	allB	Allantoinase	Non-essential	0	0
144	CLAU_0441	CLAU_0441	Adenine deaminase	Non-essential	0	0
145	CLAU_0658	CLAU_0658	Adenine deaminase	Non-essential	0	0
146	CLAU_0955	ade	Adenine deaminase	Non-essential	0	0
147	CLAU_2359	CLAU_2359	1-deoxy-D-xylulose-5-phosphate synthase	-	1	1
148	CLAU_3123	dxs	1-deoxy-D-xylulose-5-phosphate synthase	-	1	1
149	CLAU_0628	CLAU_0628	1-deoxy-D-xylulose-5-phosphate synthase	Non-essential	0	1
150	CLAU_0125	CLAU_0125	Urea carboxylase	Non-essential	0	0
151	CLAU_2947	CLAU_2947	Pyruvate ferredoxin/flavodoxin oxidoreductase	-	1	0
152	CLAU_0896	CLAU_0896	Pyruvate ferredoxin/flavodoxin oxidoreductase	Non-essential	0	0
153	CLAU_3847	CLAU_3847	ABC-type nitrate/sulfonate/bicarbonate transporter periplasmic subunit family 3	Non-essential	0	0
154	CLAU_3846	CLAU_3846	ABC-type transporter nitrate/sulfonate/bicarbonate ATPase component	Non-essential	0	0
155	CLAU_0593	CLAU_0593	Anaerobic sulfite reductase subunit A	Non-essential	0	0
156	CLAU_2308	CLAU_2308	Glutamate dehydrogenase (NADP(+))	Non-essential	0	0
157	CLAU_3171	CLAU_3171	2-dehydro-3-deoxyphosphogluconate aldolase/4-hydroxy-2-oxoglutarate aldolase	Non-essential	0	0
158	CLAU_3358	CLAU_3358	2-dehydro-3-deoxyphosphogluconate aldolase/4-hydroxy-2-oxoglutarate aldolase	Non-essential	0	0
159	CLAU_0784	hcp	Hydroxylamine reductase	Non-essential	0	0
160	CLAU_2788	CLAU_2788	Hydroxylamine reductase	Non-essential	0	0
161	CLAU_3174	hisZ	ATP phosphoribosyltransferase regulatory subunit	Essential	1	1
162	CLAU_3175	hisG	ATP phosphoribosyltransferase	Essential	1	1
163	CLAU_0653	CLAU_0653	PTS system fructose specific IIA subunit	Non-essential	0	0
164	CLAU_0651	CLAU_0651	PTS system fructose-specific IIB subunit	Non-essential	0	0
165	CLAU_0652	CLAU_0652	PTS system fructose specific IIC subunit	Non-essential	0	0
166	CLAU_1179	CLAU_1179	Threonine synthase	Essential	1	0
167	CLAU_1834	CLAU_1834	Threonine synthase	Non-essential	0	0
168	CLAU_0117	ilvC1	Ketol-acid reductoisomerase	Non-essential	0	1
169	CLAU_3543	ilvC2	Ketol-acid reductoisomerase	Non-essential	0	1
170	CLAU_1726	CLAU_1726	Phospholipid/glycerol acyltransferase	-	1	0
171	CLAU_2673	CLAU_2673	1-acyl-sn-glycerol-3-phosphate acyltransferase	-	1	0
172	CLAU_2240	CLAU_2240	Mannose-1-phosphate guanylyltransferase	Non-essential	0	0
173	CLAU_1743	CLAU_1743	Mannose-6-phosphate isomerase	Non-essential	0	0
174	CLAU_2546	CLAU_2546	Mannose-1-phosphate guanylyltransferase/mannose-6-phosphate isomerase	Non-essential	0	0
175	CLAU_2565	CLAU_2565	Mannose-1-phosphate guanylyltransferase/mannose-6-phosphate isomerase	Non-essential	0	0
176	CLAU_3333	CLAU_3333	Aspartate transaminase	-	1	0
177	CLAU_2472	CLAU_2472	Aspartate transaminase	Non-essential	0	0
178	CLAU_0207	CLAU_0207	Aspartate transaminase	Non-essential	0	0
179	CLAU_0901	CLAU_0901	Aspartate transaminase	Non-essential	0	0
180	CLAU_1310	CLAU_1310	Aspartate transaminase	Non-essential	0	0
181	CLAU_1188	CLAU_1188	Aspartate aminotransferase	Non-essential	0	1
182	CLAU_1991	accA	Acetyl-CoA carboxylase carboxyl transferase subunit alpha	-	1	0
183	CLAU_1993	CLAU_1993	Acetyl-CoA/biotin carboxylase	-	1	0
184	CLAU_1992	accD	Acetyl-CoA carboxylase carboxyl transferase subunit beta	-	1	0
185	CLAU_1995	CLAU_1995	Acetyl-CoA carboxylase/biotin carboxyl carrier protein	-	1	0
186	CLAU_2180	CLAU_2180	Periplasmic binding protein domain-containing protein	-	1	0
187	CLAU_2182	CLAU_2182	ABC-type transporter integral membrane subunit	-	1	0
188	CLAU_3906	CLAU_3906	Monosaccharide-transporting ATPase	Non-essential	0	0
189	CLAU_2179	CLAU_2179	Sugar (Glycoside-Pentoside-Hexuronide) transporter	-	1	0
190	CLAU_2181	rbsA	Ribose import ATP-binding protein rbsA	-	1	0
191	CLAU_3909	CLAU_3909	Periplasmic binding protein domain-containing protein	Non-essential	0	0
192	CLAU_1092	CLAU_1092	Cobalt ABC transporter ATPase	-	1	0
193	CLAU_2926	CLAU_2926	Magnesium and cobalt transport protein CorA	Non-essential	0	0
194	CLAU_1869	ecfA	Cobalt ABC transporter ATPase subunit	Essential	1	0
195	CLAU_0319	CLAU_0319	Cobalt transport protein	Non-essential	0	0
196	CLAU_0824	CLAU_0824	Cobalt ABC transporter ATPase subunit	Non-essential	0	0
197	CLAU_1093	CLAU_1093	Cobalt permease	Essential	1	0
198	CLAU_0825	CLAU_0825	Cobalt ABC transporter inner membrane subunit CbiQ	Non-essential	0	0
199	CLAU_1868	ecfT1	ECF-type transporter transmembrane protein EcfT	-	1	0
200	CLAU_0477	CLAU_0477	Cys/Met metabolism pyridoxal-phosphate-dependent protein	Non-essential	0	0
201	CLAU_2292	atpC	ATP synthase epsilon chain	-	1	1
202	CLAU_2289	atpA	ATP synthase subunit alpha	-	1	1
203	CLAU_2291	atpD	ATP synthase subunit beta	-	1	1
204	CLAU_2288	atpH	ATP synthase subunit delta	-	1	1
205	CLAU_2294	murA2	UDP-N-acetylglucosamine 1-carboxyvinyltransferase	Non-essential	0	1
206	CLAU_2287	CLAU_2287	ATP synthase subunit b	-	1	1
207	CLAU_2285	atpB	ATP synthase subunit a	-	1	1
208	CLAU_2290	atpG	ATP synthase gamma chain	-	1	1
209	CLAU_2286	CLAU_2286	ATP synthase subunit c	-	1	1
210	CLAU_1752	CLAU_1752	Potassium-transporting ATPase C chain	Non-essential	0	0
211	CLAU_1754	kdpA	Potassium-transporting ATPase A chain	Non-essential	0	0
212	CLAU_1753	kdpB	Potassium-transporting ATPase B chain	Non-essential	0	0
213	CLAU_1878	adK	Adenylate kinase	-	1	1
214	CLAU_1574	CLAU_1574	Bifunctional methylenetetrahydrofolate dehydrogenase/methenyltetrahydrofolate cyclohydrolase	-	1	0
215	CLAU_1575	CLAU_1575	Methenyltetrahydrofolate cyclohydrolase	Essential	1	0
216	CLAU_2699	CLAU_2699	Transferase hexapeptide repeat-containing protein	Non-essential	0	1
217	CLAU_3021	CLAU_3021	experimentally characterised as carbonic anhydrase (Bart Pander)	Non-essential	0	1
218	CLAU_1714	CLAU_1714	Glyceraldehyde-3-phosphate dehydrogenase type I	-	1	0
219	CLAU_3339	gapA	Glyceraldehyde-3-phosphate dehydrogenase	Non-essential	0	0
220	CLAU_1694	CLAU_1694	Acetolactate synthase	Non-essential	0	1
221	CLAU_0120	CLAU_0120	Acetolactate synthase small subunit	Non-essential	0	1
222	CLAU_0119	CLAU_0119	Acetolactate synthase biosynthetic type large subunit	Non-essential	0	1
223	CLAU_0388	CLAU_0388	Acetolactate synthase biosynthetic type large subunit	Non-essential	0	1
224	CLAU_1080	CLAU_1080	Precorrin-6y C5,15-methyltransferase (decarboxylating), CbiE subunit	Essential	1	0
225	CLAU_1079	CLAU_1079	Precorrin-6Y C5,15-methyltransferase	Non-essential	0	0
226	CLAU_1783	CLAU_1783	Acetaldehyde dehydrogenase (acetylating)	Non-essential	0	0
227	CLAU_1772	CLAU_1772	Acetaldehyde dehydrogenase (acetylating)	Non-essential	0	0
228	CLAU_3204	CLAU_3204	Acetaldehyde dehydrogenase (acetylating)	Non-essential	0	0
229	CLAU_1854	CLAU_1854	Hydro-lyase Fe-S type tartrate/fumarate subfamily beta subunit	-	1	0
230	CLAU_1855	CLAU_1855	Fumarate hydratase	-	1	0
231	CLAU_2012	CLAU_2012	Fumarate hydratase	Non-essential	0	0
232	CLAU_3758	gltB	Glutamate synthase (ferredoxin)	Non-essential	0	0
233	CLAU_0727	CLAU_0727	Asparagine synthase (glutamine-hydrolyzing)	Non-essential	0	0
234	CLAU_1529	CLAU_1529	GMP synthase (glutamine-hydrolyzing)	-	1	0
235	CLAU_2557	CLAU_2557	Asparagine synthase	Non-essential	0	0
236	CLAU_1757	pdxS	Pyridoxal biosynthesis lyase pdxS	Non-essential	0	0
237	CLAU_2267	pyrG	CTP synthase	-	1	0
238	CLAU_3787	asnB	Asparagine synthase (glutamine-hydrolyzing)	Non-essential	0	0
239	CLAU_1758	pdxT	Glutamine amidotransferase subunit pdxT	Non-essential	0	0
240	CLAU_0708	CLAU_0708	Nucleotidyl transferase/ Mannose-1-phosphate guanylyltransferase	Non-essential	0	0
241	CLAU_0686	CLAU_0686	Phosphoglycerate mutase	Non-essential	0	0
242	CLAU_2550	CLAU_2550	DTDP-4-dehydrorhamnose 3,5-epimerase	Non-essential	0	0
243	CLAU_2569	CLAU_2569	DTDP-4-dehydrorhamnose 3,5-epimerase	Non-essential	0	0
244	CLAU_1719	CLAU_1719	Cell wall hydrolase/autolysin	Non-essential	0	0
245	CLAU_2489	CLAU_2489	Cell wall hydrolase SleB	Essential	1	0
246	CLAU_1864	CLAU_1864	N-acetylmuramoyl-L-alanine amidase CwlD	Non-essential	0	0
247	CLAU_1612	CLAU_1612	N-acetylmuramyl-L-alanine amidase	Non-essential	0	0
248	CLAU_2235	CLAU_2235	Cell wall hydrolase/autolysin	Non-essential	0	0
249	CLAU_1843	CLAU_1843	Cell wall hydrolase SleB	Non-essential	0	0
250	CLAU_2510	nifV1	Homocitrate synthase	Non-essential	0	0
251	CLAU_2509	nifV2	Homocitrate synthase	Non-essential	0	0
252	CLAU_2766	CLAU_2766	Uroporphyrinogen decarboxylase (URO-D)	Non-essential	0	0
253	CLAU_0149	CLAU_0149	Uroporphyrinogen decarboxylase (URO-D)	Non-essential	0	0
254	CLAU_3950	CLAU_3950	Uroporphyrinogen decarboxylase (URO-D)	Non-essential	0	0
255	CLAU_0189	CLAU_0189	Uroporphyrinogen decarboxylase (URO-D)	Non-essential	0	0
256	CLAU_1329	CLAU_1329	Uroporphyrinogen decarboxylase (URO-D)	Non-essential	0	0
257	CLAU_2771	CLAU_2771	Uroporphyrinogen decarboxylase (URO-D)	Non-essential	0	0
258	CLAU_0196	CLAU_0196	Uroporphyrinogen decarboxylase (URO-D)	Non-essential	0	0
259	CLAU_0135	CLAU_0135	Uroporphyrinogen decarboxylase (URO-D)	Non-essential	0	0
260	CLAU_1001	CLAU_1001	Uroporphyrinogen decarboxylase (URO-D)	Non-essential	0	0
261	CLAU_0136	CLAU_0136	Uroporphyrinogen decarboxylase (URO-D)	Non-essential	0	0
262	CLAU_0183	CLAU_0183	Uroporphyrinogen decarboxylase (URO-D)	Non-essential	0	0
263	CLAU_3949	CLAU_3949	Uroporphyrinogen decarboxylase (URO-D)	Non-essential	0	0
264	CLAU_0146	CLAU_0146	Uroporphyrinogen decarboxylase (URO-D)	Non-essential	0	0
265	CLAU_0184	CLAU_0184	Uroporphyrinogen decarboxylase (URO-D)	Non-essential	0	0
266	CLAU_3148	rnfA	Electron transport complex subunit A	Essential	1	1
267	CLAU_3144	rnfC	Electron transport complex protein rnfC	Essential	1	1
268	CLAU_3146	rnfG	Electron transport complex subunit G	Essential	1	1
269	CLAU_3145	rnfD	Electron transport complex subunit D	Essential	1	1
270	CLAU_3149	rnfB	Electron transport complex subunit B	Non-essential	0	1
271	CLAU_3147	rnfE	Electron transport complex subunit E	Essential	1	1
272	CLAU_0799	CLAU_0799	Serine phosphatase	Non-essential	0	0
273	CLAU_2645	pckA	Phosphoenolpyruvate carboxykinase (ATP)	Non-essential	0	0
274	CLAU_0126	CLAU_0126	Urea carboxylase	Non-essential	0	0
275	CLAU_0330	CLAU_0330	Succinate dehydogenase/fumarate reductase	Non-essential	0	0
276	CLAU_0328	CLAU_0328	L-aspartate oxidase	Non-essential	0	0
277	CLAU_0996	CLAU_0996	Fumarate reductase/succinate dehydrogenase flavoprotein domain protein	Non-essential	0	0
278	CLAU_1990	CLAU_1990	Phosphoglycerate dehydrogenase	Non-essential	0	0
279	CLAU_3166	CLAU_3166	Phosphoglycerate dehydrogenase	Non-essential	0	0
280	CLAU_2158	CLAU_2158	Phosphoglycerate dehydrogenase	Non-essential	0	0
281	CLAU_1027	CLAU_1027	3-Phosphoglycerate dehydrogenase	Non-essential	0	0
282	CLAU_1138	CLAU_1138	Phosphoglycerate dehydrogenase	Non-essential	0	0
283	CLAU_1205	CLAU_1205	Phosphoglycerate dehydrogenase	Non-essential	0	0
284	CLAU_3170	CLAU_3170	Phosphoglycerate dehydrogenase	Non-essential	0	0
285	CLAU_1332	CLAU_1332	Phosphoglycerate dehydrogenase	Non-essential	0	0
286	CLAU_2282	CLAU_2282	Glycosyl transferase family 4	-	1	0
287	CLAU_2283	CLAU_2283	UDP-N-acetylglucosamine 2-epimerase	-	1	0
288	CLAU_2031	ptcA	Putrescine carbamoyltransferase	Non-essential	0	1
289	CLAU_0430	CLAU_0430	Carbamoyltransferase YgeW	Non-essential	0	1
290	CLAU_2941	CLAU_2941	Ornithine carbamoyltransferase	-	1	1
291	CLAU_0569	CLAU_0569	Ornithine carbamoyltransferase	-	1	1
292	CLAU_1572	CLAU_1572	Methylenetetrahydrofolate reductase	-	1	1
293	CLAU_1573	CLAU_1573	Methylene-tetrahydrofolate reductase domain-containing protein	Essential	1	1
294	CLAU_3424	dapL	LL-diaminopimelate aminotransferase	Non-essential	0	0
295	CLAU_0229	argD	Acetylornithine/succinyldiaminopimelate aminotransferase	Non-essential	0	0
296	CLAU_3084	dapF	Diaminopimelate epimerase	-	1	1
297	CLAU_1220	coaE	Dephospho-CoA kinase	-	1	0
298	CLAU_3619	CLAU_3619	Alcohol dehydrogenase	Non-essential	0	0
299	CLAU_2448	CLAU_2448	Carboxyvinyl-carboxyphosphonate phosphorylmutase	Non-essential	0	0
300	CLAU_1164	thiD	Phosphomethylpyrimidine kinase	Non-essential	0	0
301	CLAU_2559	CLAU_2559	Polysaccharide biosynthesis protein	Non-essential	0	0
302	CLAU_1828	CLAU_1828	Ubiquinone/menaquinone biosynthesis methyltransferase ubiE	Non-essential	0	0
303	CLAU_2378	pyk	Pyruvate kinase	-	1	0
304	CLAU_3065	murE	UDP-N-acetylmuramoyl-L-alanyl-D-glutamate-2, 6-diaminopimelate ligase	-	1	1
305	CLAU_1737	CLAU_1737	Long-chain-fatty-acid-CoA ligase	Non-essential	0	0
306	CLAU_3183	hisE	Phosphoribosyl-ATP pyrophosphatase	Non-essential	0	1
307	CLAU_3569	arsM	Arsenite methyltransferase	Non-essential	0	0
308	CLAU_0789	CLAU_0789	Glucarate dehydratase	Non-essential	0	0
309	CLAU_3521	ilvE1	Threonine ammonia-lyase	Non-essential	0	0
310	CLAU_1969	comB	2-phosphosulfolactate phosphatase	Non-essential	0	0
311	CLAU_1976	CLAU_1976	Glutamine synthetase catalytic region	-	1	0
312	CLAU_1078	CLAU_1078	Cobalt-precorrin-2 C(20)-methyltransferase	Non-essential	0	0
313	CLAU_2429	CLAU_2429	HAD-superfamily hydrolase subfamily IA variant 1	Non-essential	0	0
314	CLAU_1454	CLAU_1454	Dihydroorotate dehydrogenase family protein	Non-essential	0	1
315	CLAU_3334	CLAU_3334	Phosphotransferase system phosphocarrier protein HPr	-	1	0
316	CLAU_2174	CLAU_2174	L-arabinose isomerase	-	1	0
317	CLAU_1790	CLAU_1790	Transcriptional regulator GntR family with aminotransferase domain-containing protein	Non-essential	0	0
318	CLAU_2683	CLAU_2683	Argininosuccinate synthase	Essential	1	0
319	CLAU_0294	ribBA	3,4-dihydroxy-2-butanone 4-phosphate synthase	Non-essential	0	1
320	CLAU_3297	CLAU_3297	Mg chelatase subunit ChlI	Non-essential	0	0
321	CLAU_2456	hemL	Glutamate-1-semialdehyde 2,1-aminomutase	Non-essential	0	0
322	CLAU_2208	ispF	2-C-methyl-D-erythritol 2,4-cyclodiphosphate synthase	-	1	1
323	CLAU_3964	CLAU_3964	Cytosine deaminase	Non-essential	0	0
324	CLAU_1483	CLAU_1483	4-hydroxybenzoyl-CoA thioesterase	Non-essential	0	0
325	CLAU_0409	CLAU_0409	Acetyl-CoA acetyltransferase	Non-essential	0	0
326	CLAU_3067	mraY	Phospho-N-acetylmuramoyl-pentapeptide-transferase	-	1	1
327	CLAU_2455	hemA	Glutamyl-tRNA reductase	Non-essential	0	0
328	CLAU_2946	CLAU_2946	UDP-N-acetylglucosamine transferase	-	1	1
329	CLAU_0249	CLAU_0249	UDP-glucose 4-epimerase	Non-essential	0	0
330	CLAU_0231	argJ	Arginine biosynthesis bifunctional protein ArgJ family	Non-essential	0	1
331	CLAU_0226	hutU	Urocanate hydratase	Non-essential	0	0
332	CLAU_1087	hemC	Porphobilinogen deaminase	Non-essential	0	0
333	CLAU_3943	CLAU_3943	Gamma-glutamyltransferase	Non-essential	0	0
334	CLAU_2231	CLAU_2231	Anaerobic ribonucleoside-triphosphate reductase	Non-essential	0	1
335	CLAU_2257	CLAU_2257	Cyanophycin synthetase	Non-essential	0	0
336	CLAU_0153	CLAU_0153	Purine nucleoside phosphorylase I inosine and guanosine-specific	Non-essential	0	0
337	CLAU_0275	CLAU_0275	5-formyltetrahydrofolate cyclo-ligase	Non-essential	0	0
338	CLAU_0691	CLAU_0691	Acyl-CoA thioesterase	Non-essential	0	0
339	CLAU_1073	CLAU_1073	Cobalt-precorrin-6A reductase	-	1	0
340	CLAU_0840	aroE1	Shikimate dehydrogenase	Non-essential	0	0
341	CLAU_0210	CLAU_0210	4-hydroxy-3-methylbut-2-enyl diphosphate reductase	Essential	1	0
342	CLAU_3828	CLAU_3828	Cytidine deaminase	Non-essential	0	0
343	CLAU_3644	CLAU_3644	Chloromuconate cycloisomerase	Non-essential	0	0
344	CLAU_2684	CLAU_2684	Argininosuccinate lyase	Essential	1	0
345	CLAU_1074	CLAU_1074	Sirohydrochlorin cobaltochelatase	Non-essential	0	0
346	CLAU_2698	CLAU_2698	Ribonucleotide reductase	Non-essential	0	0
347	CLAU_2325	CLAU_2325	Phosphoribulokinase/uridine kinase family protein	Non-essential	0	0
348	CLAU_3328	rny	Ribonuclease Y	-	1	0
349	CLAU_0279	CLAU_0279	Arginase	Non-essential	0	0
350	CLAU_1071	CLAU_1071	Cob(I)alamin adenosyltransferase	-	1	0
351	CLAU_0663	CLAU_0663	Threonine aldolase	Non-essential	0	0
352	CLAU_1921	ispD	2-C-methyl-D-erythritol 4-phosphate cytidylyltransferase	-	1	1
353	CLAU_0025	CLAU_0025	Ferritin	Non-essential	0	0
354	CLAU_1108	CLAU_1108	D-lactate dehydrogenase	Non-essential	0	0
355	CLAU_1088	CLAU_1088	Precorrin-2 dehydrogenase	Non-essential	0	0
356	CLAU_0392	bdh	NADH-dependent butanol dehydrogenase	Non-essential	0	1
357	CLAU_3253	CLAU_3253	Phosphopantothenoylcysteine decarboxylase/phosphopantothenate/cysteine ligase	-	1	1
358	CLAU_1819	CLAU_1819	Electron transfer flavoprotein dehydrogenase	Non-essential	0	0
359	CLAU_0720	CLAU_0720	BirA bifunctional protein biotin operon repressor and biotin/acetyl-CoA-carboxylase ligase	Essential	1	0
360	CLAU_3251	gmk	Guanylate kinase	-	1	0
361	CLAU_2887	CLAU_2887	Branched-chain amino acid aminotransferase	Non-essential	0	1
362	CLAU_0159	CLAU_0159	Glucokinase	Non-essential	0	0
363	CLAU_3189	CLAU_3189	Histidinol phosphate phosphatase HisJ family	Essential	1	1
364	CLAU_3839	xylA	Xylose isomerase	Non-essential	0	0
365	CLAU_1544	CLAU_1544	Dihydroorotase multifunctional complex type	Essential	1	1
366	CLAU_1530	CLAU_1530	IMP dehydrogenase	-	1	0
367	CLAU_0878	CLAU_0878	Prephenate dehydrogenase	Non-essential	0	1
368	CLAU_1214	CLAU_1214	UDP-galactopyranose mutase	Non-essential	0	0
369	CLAU_0209	speH	S-adenosylmethionine decarboxylase proenzyme	Non-essential	0	0
370	CLAU_0866	CLAU_0866	Fructose-1,6-bisphosphatase class 3	-	1	1
371	CLAU_1962	murC	UDP-N-acetylmuramate-L-alanine ligase	-	1	1
372	CLAU_3247	gpsA	Glycerol-3-phosphate dehydrogenase [NADP(+)	Non-essential	0	0
373	CLAU_1232	apt	Adenine phosphoribosyltransferase	Essential	1	0
374	CLAU_3336	purB	Adenylosuccinate lyase	-	1	0
375	CLAU_1101	CLAU_1101	Alanine racemase	-	1	1
376	CLAU_3176	hisD	Histidinol dehydrogenase	Essential	1	0
377	CLAU_0630	CLAU_0630	Threonine dehydrogenase	Non-essential	0	0
378	CLAU_0482	nadA	Quinolinate synthase A	Non-essential	0	0
379	CLAU_1438	pyrK	Dihydroorotate dehydrogenase electron transfer subunit	Essential	1	1
380	CLAU_0875	aroC	Chorismate synthase	Essential	1	1
381	CLAU_1091	cobQ	Cobyric acid synthase	Non-essential	0	0
382	CLAU_2873	CLAU_2873	Phosphoribosylamine-glycine ligase	Essential	1	1
383	CLAU_3169	CLAU_3169	Gluconokinase	Non-essential	0	0
384	CLAU_1081	CLAU_1081	Cobalt-precorrin-6A synthase	Essential	1	0
385	CLAU_0685	CLAU_0685	Type I phosphodiesterase/nucleotide pyrophosphatase	Non-essential	0	0
386	CLAU_0293	ribH	6,7-dimethyl-8-ribityllumazine synthase	Non-essential	0	1
387	CLAU_1442	CLAU_1442	CoA-substrate-specific enzyme activase	Non-essential	0	0
388	CLAU_1552	CLAU_1552	Pyrroline-5-carboxylate reductase	Non-essential	0	0
389	CLAU_1317	dapH	2,3,4,5-tetrahydropyridine-2,6-dicarboxylate N-acetyltransferase	-	1	0
390	CLAU_3066	murF	UDP-N-acetylmuramoyl-tripeptide-D-alanyl-D-alanine ligase	-	1	1
391	CLAU_1086	CLAU_1086	Uroporphyrin-III C-methyltransferase	Non-essential	0	0
392	CLAU_3330	ubiA	Prenyltransferase	-	1	1
393	CLAU_3832	CLAU_3832	Pyrimidine-nucleoside phosphorylase	Non-essential	0	1
394	CLAU_0841	aroD	3-dehydroquinate dehydratase	Non-essential	0	1
395	CLAU_0792	speE	Spermidine synthase / Polyamine aminopropyl transferase	Non-essential	0	0
396	CLAU_3309	ispG	4-hydroxy-3-methylbut-2-en-1-yl diphosphate synthase	-	1	1
397	CLAU_3179	hisA	1-(5-phosphoribosyl)-5-(5-phosphoribosylamino)methylideneamino imidazole-4-carboxamide isomerase	Essential	1	1
398	CLAU_0296	CLAU_0296	Riboflavin biosynthesis protein RibD	Non-essential	0	1
399	CLAU_1826	CLAU_1826	1,4-dihydroxy-2-naphthoate octaprenyltransferase	Non-essential	0	0
400	CLAU_2035	rhaA	L-rhamnose isomerase	Non-essential	0	0
401	CLAU_2869	CLAU_2869	Amidophosphoribosyltransferase	Essential	1	1
402	CLAU_2157	CLAU_2157	Alanine-glyoxylate transaminase	-	1	0
403	CLAU_0295	CLAU_0295	Riboflavin synthase alpha subunit	Non-essential	0	1
404	CLAU_3614	trpC	Indole-3-glycerol phosphate synthase	Non-essential	0	1
405	CLAU_2190	CLAU_2190	Thymidylate kinase	-	1	1
406	CLAU_2384	pdxA	4-hydroxythreonine-4-phosphate dehydrogenase	Non-essential	0	0
407	CLAU_0220	hutG	Formimidoylglutamase	Non-essential	0	0
408	CLAU_0711	CLAU_0711	Glycerol dehydrogenase	Non-essential	0	0
409	CLAU_1527	CLAU_1527	Glucose-6-phosphate isomerase	Non-essential	0	0
410	CLAU_2760	CLAU_2760	Selenide/water dikinase	-	1	0
411	CLAU_2009	purA	Adenylosuccinate synthetase	-	1	0
412	CLAU_2744	CLAU_2744	Methylglyoxal synthase	Non-essential	0	0
413	CLAU_0370	CLAU_0370	(2R,3R)-butanediol dehydrogenase	Non-essential	0	0
414	CLAU_0443	CLAU_0443	Guanine deaminase	Non-essential	0	0
415	CLAU_2871	CLAU_2871	Phosphoribosylglycinamide formyltransferase	Essential	1	0
416	CLAU_0650	CLAU_0650	NADP-binding oxido reductase	Non-essential	0	0
417	CLAU_0906	CLAU_0906	Aspartate racemase	Non-essential	0	0
418	CLAU_0488	CLAU_0488	Dihydrofolate reductase	-	1	1
419	CLAU_0211	cmk	Cytidylate kinase	Non-essential	0	0
420	CLAU_3338	gltX	Glutamate-tRNA ligase	-	1	0
421	CLAU_1313	asd	Aspartate-semialdehyde dehydrogenase	-	1	0
422	CLAU_3162	purL	Phosphoribosylformylglycinamidine synthase	Essential	1	0
423	CLAU_0457	gcvT	Glycine cleavage system aminomethyltransferase T	Non-essential	0	0
424	CLAU_1844	CLAU_1844	Thioredoxin-disulfide reductase	-	1	0
425	CLAU_0308	CLAU_0308	Phosphoribosylaminoimidazolecarboxamide formyltransferase	Non-essential	0	1
426	CLAU_2940	CLAU_2940	Arginine deiminase	Non-essential	0	0
427	CLAU_2024	aguA	Agmatine deiminase	Non-essential	0	0
428	CLAU_3150	CLAU_3150	Heptaprenyl diphosphate synthase component I	Non-essential	0	0
429	CLAU_0797	add	Adenosine deaminase	-	1	0
430	CLAU_0484	CLAU_0484	potentially unchecked pathway tools assignment (Rupert Norman)	Non-essential	0	0
431	CLAU_2278	CLAU_2278	Sugar-phosphate isomerase RpiB/LacA/LacB family	-	1	0
432	CLAU_2131	CLAU_2131	Ketose-bisphosphate aldolase	Non-essential	0	0
433	CLAU_0124	CLAU_0124	(S)-3-amino-2-methylpropionate transaminase	Non-essential	0	0
434	CLAU_1089	CLAU_1089	Threonine-phosphate decarboxylase	Non-essential	0	0
435	CLAU_2036	rhaB	Rhamnulokinase	Non-essential	0	0
436	CLAU_2614	CLAU_2614	Malate dehydrogenase	Non-essential	0	0
437	CLAU_2371	murB	UDP-N-acetylenolpyruvoylglucosamine reductase	-	1	1
438	CLAU_2034	rhaD	Rhamnulose-1-phosphate aldolase	Non-essential	0	0
439	CLAU_3270	coaD	Phosphopantetheine adenylyltransferase	-	1	1
440	CLAU_2623	proA	Gamma-glutamyl phosphate reductase	Non-essential	0	1
441	CLAU_3605	CLAU_3605	Phosphoesterase PA-phosphatase related protein	Non-essential	0	1
442	CLAU_0232	argC	N-acetyl-gamma-glutamyl-phosphate reductase	Non-essential	0	1
443	CLAU_0413	CLAU_0413	ATP-citrate lyase/succinyl-CoA ligase	Non-essential	0	0
444	CLAU_1713	pgk	Phosphoglycerate kinase	-	1	0
445	CLAU_3182	hisI	Phosphoribosyl-AMP cyclohydrolase	Essential	1	1
446	CLAU_0004	CLAU_0004	Glyoxylate reductase	Non-essential	0	0
447	CLAU_3524	xpt	Xanthine phosphoribosyltransferase	Non-essential	0	0
448	CLAU_2918	CLAU_2918	2-isopropylmalate synthase	Non-essential	0	1
449	CLAU_1856	CLAU_1856	Methylaspartate ammonia-lyase	-	1	0
450	CLAU_2868	CLAU_2868	Phosphoribosylaminoimidazolesuccinocarboxamide synthase	Essential	1	0
451	CLAU_2170	CLAU_2170	Serine-pyruvate transaminase	Non-essential	0	0
452	CLAU_3613	trpD	Anthranilate phosphoribosyltransferase	Non-essential	0	1
453	CLAU_2321	CLAU_2321	Adenylate cyclase	Non-essential	0	0
454	CLAU_2186	CLAU_2186	Peptidase U61 LD-carboxypeptidase A	Non-essential	0	0
455	CLAU_1421	cobS	Cobalamin synthase	Non-essential	0	0
456	CLAU_3275	ackA	Acetate kinase	-	1	0
457	CLAU_3274	CLAU_3274	Phosphate acetyltransferase	-	1	0
458	CLAU_1505	CLAU_1505	Nucleoside-triphosphatase rdgB	Non-essential	0	0
459	CLAU_0793	CLAU_0793	Aldo/keto reductase / Methylglyoxal reductase (NADPH-dependent)	Non-essential	0	0
460	CLAU_1710	eno	Enolase	-	1	1
461	CLAU_1659	ytsJ1	putative NAD-dependent malic enzyme 4	Non-essential	0	0
462	CLAU_0977	CLAU_0977	Glyoxylate reductase (NADP(+))	Non-essential	0	0
463	CLAU_0734	CLAU_0734	Glutamine-scyllo-inositol transaminase	-	1	0
464	CLAU_2867	CLAU_2867	N5-carboxyaminoimidazole ribonucleotide mutase	-	1	0
465	CLAU_1261	CLAU_1261	Glycosyl transferase WecB/TagA/CpsF family	-	1	0
466	CLAU_2829	CLAU_2829	Pyruvate/phosphate dikinase	Non-essential	0	0
467	CLAU_0406	CLAU_0406	Xanthine dehydrogenase 2Fe-2S cofactor	Non-essential	0	0
468	CLAU_3318	ribF	Bifunctional riboflavin kinase/FMN adenylyltransferase	-	1	1
469	CLAU_3264	CLAU_3264	Thiamine pyrophosphokinase	-	1	0
470	CLAU_1439	pyrF	Orotidine 5'-phosphate decarboxylase	Essential	1	1
471	CLAU_2322	CLAU_2322	Fructose-1,6-bisphosphate aldolase class II	-	1	1
472	CLAU_2415	aspA1	Aspartate ammonia-lyase	Non-essential	0	0
473	CLAU_3342	CLAU_3342	Nicotinate phosphoribosyltransferase	-	1	1
474	CLAU_1082	CLAU_1082	Precorrin-8X methylmutase	Non-essential	0	0
475	CLAU_1085	CLAU_1085	Delta-aminolevulinic acid dehydratase	Non-essential	0	0
476	CLAU_0873	aroE2	Shikimate dehydrogenase	Non-essential	0	0
477	CLAU_1100	ddl	D-alanine-D-alanine ligase	-	1	1
478	CLAU_3316	nrnA	3'(2'),5'-bisphosphate nucleotidase	-	1	0
479	CLAU_3615	trpF	N-(5'-phosphoribosyl)anthranilate isomerase	Non-essential	0	1
480	CLAU_3180	hisC	Histidinol-phosphate aminotransferase	Essential	1	1
481	CLAU_1075	CLAU_1075	Cobalt-precorrin-3B C17-methyltransferase	Non-essential	0	0
482	CLAU_0258	CLAU_0258	Glycerophosphoryl diester phosphodiesterase family	Non-essential	0	0
483	CLAU_1741	CLAU_1741	Formyl-CoA transferase	Non-essential	0	0
484	CLAU_2654	CLAU_2654	GTP cyclohydrolase 1	Non-essential	0	1
485	CLAU_1932	murD	UDP-N-acetylmuramoylalanine-D-glutamate ligase	-	1	1
486	CLAU_0394	luxS	S-ribosylhomocysteinase luxS	Non-essential	0	0
487	CLAU_2730	CLAU_2730	Homoserine kinase	Essential	1	0
488	CLAU_2258	ispE	4-diphosphocytidyl-2-C-methyl-D-erythritol kinase	-	1	1
489	CLAU_1839	glmM	Phosphoglucosamine mutase	-	1	1
490	CLAU_0138	CLAU_0138	1-phosphofructokinase	-	1	0
491	CLAU_1077	CLAU_1077	Precorrin-4 C(11)-methyltransferase	Essential	1	0
492	CLAU_0225	hutI	Imidazolonepropionase	Non-essential	0	0
493	CLAU_3078	CLAU_3078	5'-methylthioadenosine nucleosidase / S-adenosylhomocysteine nucleosidase	-	1	0
494	CLAU_2032	CLAU_2032	L-rhamnose mutarotase	Non-essential	0	0
495	CLAU_1724	cinA	Competence-damaged protein	Non-essential	0	0
496	CLAU_1576	CLAU_1576	Formate-tetrahydrofolate ligase	-	1	0
497	CLAU_1848	CLAU_1848	Phosphoenolpyruvate-protein phosphotransferase	-	1	0
498	CLAU_3263	CLAU_3263	Ribulose-phosphate 3-epimerase	-	1	0
499	CLAU_0230	argB	Acetylglutamate kinase	Non-essential	0	1
500	CLAU_0570	CLAU_0570	Ureidoglycolate lyase	Non-essential	0	0
501	CLAU_2175	CLAU_2175	L-ribulose-5-phosphate 4-epimerase	-	1	0
502	CLAU_2656	CLAU_2656	2-amino-4-hydroxy-6-hydroxymethyldihydropteridine pyrophosphokinase	Non-essential	0	1
503	CLAU_3307	dxr	1-deoxy-D-xylulose 5-phosphate reductoisomerase	-	1	1
504	CLAU_2082	CLAU_2082	putative FAD-dependent oxidoreductase	Non-essential	0	0
505	CLAU_2754	CLAU_2754	putative nicotinate-nucleotide adenylyltransferase	-	1	1
506	CLAU_1837	glmS1	Glucosamine-fructose-6-phosphate aminotransferase (isomerizing)	-	1	1
507	CLAU_0631	CLAU_0631	2-deoxy-D-gluconate 3-dehydrogenase	Non-essential	0	0
508	CLAU_2824	CLAU_2824	Prokaryotic diacylglycerol kinase	Non-essential	0	0
509	CLAU_2851	CLAU_2851	Alpha-acetolactate decarboxylase	Non-essential	0	0
510	CLAU_1697	CLAU_1697	3-hydroxybutyrate dehydrogenase	Non-essential	0	0
511	CLAU_1695	CLAU_1695	4-hydroxybutyrate dehydrogenase	Non-essential	0	0
512	CLAU_0877	aroB	3-dehydroquinate synthase	Non-essential	0	1
513	CLAU_3055	CLAU_3055	putative signal transduction protein with CBS domain-containing protein	-	1	0
514	CLAU_1728	CLAU_1728	Serine O-acetyltransferase	-	1	1
515	CLAU_3177	hisB	Imidazoleglycerol-phosphate dehydratase	Essential	1	1
516	CLAU_3831	deoB	Phosphopentomutase	Non-essential	0	0
517	CLAU_2676	CLAU_2676	Isocitrate dehydrogenase (NAD(+))	-	1	0
518	CLAU_1938	coaX	putative transcriptional acitvator Baf family	Non-essential	0	1
519	CLAU_0217	CLAU_0217	Omega-amidase	Non-essential	0	0
520	CLAU_1420	CLAU_1420	Adenosylcobinamide-phosphate guanylyltransferase	Non-essential	0	0
521	CLAU_0228	CLAU_0228	Glutamate formiminotransferase/Formimidoyltetrahydrofolate cyclodeaminase	Non-essential	0	0
522	CLAU_0380	CLAU_0380	Thymidylate synthase family	Non-essential	0	1
523	CLAU_1958	prs	Ribose-phosphate pyrophosphokinase	-	1	1
524	CLAU_1975	murI	Glutamate racemase	-	1	1
525	CLAU_1646	CLAU_1646	Diaminopimelate decarboxylase	Essential	1	1
526	CLAU_1959	glmU	Bifunctional protein glmU	-	1	1
527	CLAU_0911	CLAU_0911	CoA-disulfide reductase	Non-essential	0	0
528	CLAU_0876	aroA	3-phosphoshikimate 1-carboxyvinyltransferase	Non-essential	0	1
529	CLAU_1436	pyrE	Orotate phosphoribosyltransferase	Essential	1	1
530	CLAU_1712	tpiA	Triosephosphate isomerase	-	1	1
531	CLAU_0583	citG	2-(5''-triphosphoribosyl)-3'-dephosphocoenzyme-A synthase	-	1	0
532	CLAU_1083	cobT	Nicotinate-nucleotide-dimethylbenzimidazole phosphoribosyltransferase	Non-essential	0	0
